# Supplementary material for: Evolutionary Dynamics of Gene Expression During Thermal Adaptation in Drosophila subobscura
Source: Genome Biol Evol. 2026 Mar 24;18(3):evag033. doi: 10.1093/gbe/evag033 (PMC13010818; doi:10.1093/gbe/evag033)
Supplement: evag033_Supplementary_Data [file evag033_supplementary_data.zip]

Archive with 2 entries (2 files):
- Figures_SuppMaterial_4JAN.docx
- Tables_SuppMaterial_4JAN.xlsx
