# Supplementary material for: Evolutionary Dynamics of Gene Expression During Thermal Adaptation in Drosophila subobscura
Source: Genome Biol Evol. 2026 Mar 24;18(3):evag033. doi: 10.1093/gbe/evag033 (PMC13010818; doi:10.1093/gbe/evag033)
Supplement: evag033_Supplementary_Data [file evag033_supplementary_data.zip › Tables_SuppMaterial_4JAN.xlsx]

## Sheet: S1-Overall
S1 - Generalized linear model results of the overall analysis. For each gene the p-values for each term and interaction are presented. Columns named "UpOrDown" are the mean differences in normalized counts between generations in each of the four populations (PT, NL, WPT and WNL)
gene	(Intercept)	Generation	History	Selection	Generation:History	Generation:Selection	History:Selection	Generation:History:Selection	upOrDownPT	upOrDownNL	upOrDownWPT	upOrDownWNL
gene-LOC117889666	1.94375171115904e-187	0.514614033122871	0.119976639024642	0.424097532411466	0.00993295160580958	0.437032049722553	0.000349094113141611	0.979594381830178	-38.3646856256486	59.691739984978	-102.375456783886	2.59955543590004
gene-LOC117889660	6.19582633663936e-27	0.461161128995858	0.00489265392946896	0.0266002922234525	0.305438974639193	0.043796960447087	1.46872573758318e-06	0.00670387041267239	-0.451892871753973	23.1114314264909	1.11633113979773	-5.81511653427896
gene-LOC117889668	1.56074858963012e-114	0.0311196319002874	0.511347315739425	0.63193442557128	0.0240009200535703	0.569708764315464	0.0010634271595324	0.414453005236483	-1.75998713384986	144.405286438092	0.773810144380391	30.9585843143588
gene-LOC117889634	0	0.0548455969788477	0.0535280270504299	0.00543309044674607	0.0122529908661453	0.0358542360225469	9.48999391749353e-06	0.0523943571766574	-4.15913851898392	107.832317640642	-13.481838459854	5.21838339711064
gene-LOC117889671	2.93607657173334e-48	0.21436250093066	0.208238028281551	0.770917388189735	0.547156482261909	0.178783190489422	0.508831139360101	0.976123252641638	-0.757973532786878	1.76727084664392	-6.02097210390583	-4.43157765276529
gene-LOC117889667	8.67842403545898e-275	0.865516351870372	0.600047929280689	0.27418366969668	0.273314573967083	0.399214281014593	0.131536729815552	0.443139004324543	-762.438736423466	6718.53750177297	-1082.03175574678	-239.612129006002
gene-LOC117892165	6.86954855918297e-241	0.131465005308961	0.0105609732679216	0.316109751803723	0.092072352547913	0.900683969702627	0.628417264219394	0.0749695515569293	5.54852764008173	3.79445970565893	21.3073105705921	-4.93384063414407
gene-LOC117898628	0	1.16503507408055e-17	0.216829007239035	0.361484001389218	0.695058128570938	0.413390073673321	0.531961959771253	0.262287310775645	1102.89013987604	986.774612230696	675.293567696649	1028.93715354092
gene-LOC117896600	0	0.002186420991085	0.117036159106804	0.136776107514351	0.159495371579981	0.0703559158560487	0.0610076769188467	0.874748925638549	-12.9288748869667	124.93004680282	152.05827527118	255.55160102524
gene-LOC117894609	0	0.000169962232383133	0.389971004111078	0.763746820599321	0.498856358012511	0.0723565749417241	0.400496135989532	0.517481128662247	767.286777067391	149.325364676453	1280.6302225975	1346.29146020865
gene-LOC117902127	3.52913135854481e-230	0.332256286742622	0.704460855368549	0.31709196339522	0.0742581815343576	0.102696052424688	0.550310648865487	0.520667003797081	-1.51136338280926	6.03733647059273	-14.8779764734552	-0.257058017899368
gene-LOC117889573	0	0.000222103909033962	0.662767423084171	0.334897232971406	0.310309700921853	0.941932781705866	0.474588208726994	0.283726121111467	2346.84478162451	619.375318465036	1431.34162273675	1549.74436755783
gene-LOC117889574	0	0.00047528945797333	0.092180565093464	0.534194463278881	0.0210912715380972	0.800658786401364	0.309148905852258	0.229121779432576	-2616.19691600668	117.872044745902	-2034.83406436592	-1144.25717646593
gene-LOC117903560	0	0.408574222195533	3.28654744902341e-07	0.925308796524232	0.00107294406256138	0.0519688725182237	0.059986125356764	0.0807489854287657	-418.188465211631	1797.47701012591	-522.102874166046	88.823370007437
gene-LOC117901271	0	0.195272533015891	0.0647345168820143	0.636312288987617	0.133944573669085	0.125533030895328	0.717898029203693	0.407428265944293	-36.8806418148467	14.9075019235972	19.7506740119834	182.795754709197
gene-LOC117901264	0	3.11173200789593e-31	0.00438564913946542	0.910692872310086	0.406084247940716	0.319551213418076	0.694599072092462	0.652122849571053	-2861.98343736452	-2391.63084863116	-3592.30865834038	-2693.2395371746
gene-LOC117892203	0	6.06149886021742e-15	0.111635010379867	0.0475129215721075	0.0428958326991686	0.060631653142452	0.0305590383473512	0.700662630401395	728.959500628189	1354.41190870482	418.63465642348	768.615064142567
gene-LOC117901014	0	0.0712527307624172	0.448250045813723	0.316963184872278	0.158951126582797	0.525457519354442	0.337242557801296	0.123213288428244	2.74725033242459	-5.22091887246513	-3.99407450547329	-3.6655154342463
gene-LOC117902670	0.960516386789922	0.971678030596601	0.976149097684915	0.96835680103842	0.962413209797465	0.966148536828754	0.965827991045458	0.964441720923651	-0.403720203796737	-0.333933862348381	1.43333698003497	-0.63162733038513
gene-LOC117889582	0	2.05228170055913e-09	0.181853767261739	0.0488975310470543	0.338673228369564	0.0582137749276978	0.845651301253043	0.0679068754871259	438.059092466947	292.488449691723	427.830662576593	928.763965208134
gene-LOC117889584	0	0.0143509472449103	0.237063584550774	0.917394736007662	0.969671871968634	0.0986027009954715	0.948998160156914	0.986046263684488	-991.585979041381	-961.092569188573	-181.107937884092	-198.878780430489
gene-LOC117889583	0	1.19595540374051e-30	0.668513485510534	0.510349236776925	0.0872890816468836	0.462365110124111	0.205554968945282	0.785159582708635	2079.23277756353	3151.10991702736	2590.51239242093	3283.1652868784
gene-LOC117889585	1.04621740997546e-280	0.0658411827325614	0.0917052431347096	0.501718132512747	0.363473289912085	0.683573711502989	0.695663758406672	0.761782511754004	-0.391195748450047	-5.69284230793003	-2.51225755732505	-5.90648256329303
gene-LOC117894309	0	0.219326735766773	0.00165418070400726	0.840274869551237	0.11858576007977	0.191819416412991	0.117279519763945	0.906431448420842	165.10680558048	782.821199779463	-286.674359729697	285.403676607853
gene-LOC117894395	0	0.398510638907153	0.174475351379806	0.104545992047678	0.157332001550252	0.0893190638434947	0.57431271063957	0.789112112882307	2.02312932800637	12.8922448310693	-4.10130759250746	0.661781294240971
gene-LOC117894248	0.999003921591307	0.999811352598564	0.999798689095313	0.999819950820614	0.999441366100689	0.999810055904818	0.999810055894959	0.999819950814153	0	-0.663031328040213	0.273609527218234	-0.36878195934609
gene-LOC117893770	0	7.55449311203218e-05	0.515360076385148	0.19108455503871	0.587017300661682	0.844673305710342	0.841470975883968	0.419339791287387	-22.8022081882873	-18.9514428185382	-10.7850157530195	-20.8782716069027
gene-LOC117892238	2.60180993100709e-176	0.0526731114966619	0.500018197282228	0.199964373785604	0.41559064832607	0.661989436601647	0.737286630518123	0.058018710902585	-27.4050253032651	-11.6137516097544	9.98198469808457	-29.2864159287768
gene-LOC117902179	5.17529327239727e-152	0.131272521033898	0.289014196586283	0.829212765458584	0.521376346648722	0.00250022659174406	0.894403329058491	0.262032047149812	-0.492709821660501	8.3522322099656	-7.31887366898214	-12.5597017117769
gene-LOC117892263	0	2.19935495072135e-36	0.183659029230017	0.14561811406424	0.293857731497402	0.00511552357857309	0.806960084799922	0.368882336034416	-75.6851301699869	-63.5181769422253	-95.0086566810618	-108.877860778632
gene-LOC117898513	0	4.42546969612207e-05	0.815252089484618	0.0956829554409998	0.356178830453402	0.90540643444602	0.209686856623916	0.0512843300789369	642.347960672966	111.413641330631	234.03242675094	406.399065892464
gene-LOC117898613	1.71017657871825e-07	0.0591308937371355	0.576380593949767	0.353697200370391	0.842176547455165	0.329743732970125	0.39889211244882	0.220960171255171	3.19114572912569	1.46879879543434	-0.156100164764516	1.30595030530988
gene-LOC117898579	0	7.33860282572865e-20	0.154534011282253	0.51270543027935	0.012839148273141	0.135412319343909	0.355891981854578	0.878900956979222	-17033.2485180008	-24606.1436115876	-10139.6606241433	-20588.7855232684
gene-LOC117898557	0	0.0132695643168929	0.565950222072716	0.939686579603494	0.454761928174152	0.588579868941909	0.429560005261624	0.420593952551119	-570.302870941567	-1732.40404920437	-761.758121448134	-740.993920817464
gene-LOC117898460	0	0.219055580876852	0.175123878387802	0.568934806896762	0.780950000635014	0.757818017984729	0.337057625025153	0.545568958853637	85.9353374902032	130.363569224844	129.80259197133	2.52642713916021
gene-LOC117898580	0	0.379729892637304	0.00714405458652741	0.634929376485968	0.0130128765800864	0.0105456263752653	0.460297718919056	0.48837925915529	-14.9793380264036	-349.56300989674	198.978458160657	-6.07697952356966
gene-LOC117898550	0	0.166372843287707	0.0845899919954328	0.0225227386421693	0.895430556859306	0.0567639687569258	2.71380013700851e-05	0.926968885098622	-30.4362387682786	-22.0788657580376	4.10844912588135	4.5276403273441
gene-LOC117898586	0	0.600313941490394	0.143508033739443	0.914557651775266	0.0259384616068735	0.100879424147051	0.0753771998385666	0.00164433440728487	222.785004966247	-298.018822894817	61.4450838278233	149.13418623785
gene-LOC117898434	0	2.24056460633077e-06	0.0104887453186686	0.883720257638439	0.00303965871037405	0.148364398630011	0.00927916191231846	0.619569595775078	0.615335710325695	-15.3290731609794	-10.2997292648759	-24.56115030733
gene-LOC117898574	0	4.76357411522743e-05	0.00204821399064779	0.367599981273937	0.743737035382762	0.412080970669568	0.498998761107025	0.942753979284836	-76.8821718956633	-53.6464998935182	-109.193621671335	-90.949221321177
gene-LOC117898502	0	3.32388752557455e-08	0.178447421692368	0.502753139581712	0.0581890058535029	0.00111930754857762	0.0579090300904592	0.0645058837961152	291.113896385107	-66.9050311289066	405.785589762053	406.219180867006
gene-LOC117898518	0	6.56553817263109e-05	0.681101181567936	0.922679750162023	0.707508181507024	0.99555089442856	0.389337600829568	0.971157051673964	45.9072766549986	53.748239973251	45.5946580506393	55.0277663490356
gene-LOC117898421	0	1.2290348437821e-07	0.000176027758340524	0.48525675860724	0.00316178169100991	0.022000235537909	0.00141346706042901	0.544118813037273	1143.48333027108	4559.97291779025	216.956075430291	1794.69369523378
gene-LOC117898541	0	0.00405148074309769	0.0697332754866403	0.97320095176081	0.943443656387765	0.0397944821184898	0.311917761501474	0.0847088740533445	213.805813746763	-67.696674668683	264.848563176457	558.21807626626
gene-LOC117898528	0	6.14166843874888e-06	0.929448036556794	0.927978474018314	0.767575374671333	0.280423758969992	0.281672313313419	0.897720538229239	478.86644437093	540.248907884894	779.022238100781	877.966183344287
gene-LOC117898596	0	5.97884678909918e-08	0.0318179755704212	0.574913753770166	0.599484500104638	0.144310289718696	0.320700790910573	0.867951275821896	1125.06118614074	1244.9584800138	1935.4440539224	2261.51588936393
gene-LOC117898426	0	3.80175088123727e-05	0.0106784659690859	0.921017947966164	0.00917475613706944	0.869078024819069	0.00739886956170866	0.005504537192628	-122.489832868604	1258.18883046457	499.014326420988	456.082798657751
gene-LOC117898487	0	0.303274538072705	0.635507031270479	0.768143769290531	0.200754148117032	0.0597453845054856	0.896531724561203	0.921691289726213	193.987649249431	-815.949636367473	1536.65011196012	636.521085051299
gene-LOC117898397	0	0.000219791891993329	0.00133769485048648	0.533181711358112	0.00540501709555393	0.0389647578539063	0.00441204402778889	0.85180118325572	487.254198914767	2410.95938421407	-193.170812014367	896.691917232567
gene-LOC117898442	0	4.00928058512591e-06	0.0190714203934929	0.530889209981073	0.449557769565192	0.377157648320424	0.546193612497509	0.790561049652777	4404.13762840754	3130.0957071263	6811.6054942668	4465.91997528666
gene-LOC117898452	0	1.29359583875869e-15	0.30868970599789	0.610385916721769	0.61357553524923	0.0967212796275605	0.707991696271224	0.382686287758409	-1600.33560800055	-938.055251741617	-1837.05700714824	-1886.64946462836
gene-LOC117898471	0	0.00587499086233617	0.570735121256376	0.928281555542343	0.466756704467114	0.59615250210204	0.877619461914269	0.957739873010471	-158.317841310962	-104.381814680051	-116.004602979758	-58.0828915745852
gene-LOC117898505	0	9.96855359560721e-05	0.364471780395916	0.293087371416704	0.551836973957758	0.522276853786573	0.320371709103392	0.0645361090217216	-356.236091841827	-193.533137271317	-50.7514606414034	-356.79542071529
gene-LOC117898572	0	4.84002208898001e-38	0.00774485899593382	0.237108033799062	0.170126880944351	0.769535818632425	0.00742095461708796	0.567929896454424	-466.79230901942	-410.461859460409	-472.195733941636	-408.199959621111
gene-LOC117903746	0	4.53848098782372e-08	0.617579587038524	0.296905172965527	0.879946297950927	0.587146709188676	0.619207985443538	0.461370968315456	-1016.79256757687	-791.984411452233	-620.52594461123	-789.00885986525
gene-LOC117892013	6.48027176592322e-142	0.770256829628124	0.299784133855966	0.928230187147912	0.192111624582607	0.123318818606686	0.76517402942885	0.13632261707177	-2.84158496614189	5.98368747690054	-2.92244472726527	-3.14876147099794
gene-LOC117890087	0	7.17069301680082e-27	0.678575174749957	0.438879501851394	0.0787398320139557	0.772318230093679	0.719843401655388	0.678974144700093	-4286.74479019596	-3291.92818867623	-4734.9293375742	-3070.70275682031
gene-LOC117903363	0	0.0713804724490316	0.00216299497968493	0.942528265994746	0.0124582116824122	0.141471027274064	0.00170330948122303	0.757519576293356	143.765130306726	3191.3824577004	-754.618897521476	1034.22643097444
gene-LOC117903365	0	0.283388143736369	0.254285480221676	0.426113123034553	0.000182697981627655	0.156628739287057	0.454085813158623	0.166408381595199	134.971667650363	-365.405421765641	129.635264912797	-96.1267475687132
gene-LOC117890272	0.989696675587719	0.992298799918959	0.992212503371288	0.992269309151431	0.993461674922035	0.993615750790524	0.992635747678171	0.992164014054535	0.37782197348831	-0.10061381078611	0.00659071242107756	1.21782332291912
gene-LOC117903464	0	0.0340600355234793	0.504779530808867	0.421065517591697	0.0211278939062659	0.786161942628159	0.285519962355699	0.0354188681684029	858.17608882478	-338.057554448096	315.70010887367	256.144956739163
gene-LOC117903466	0	6.47391668022172e-15	0.380065352223907	0.995900636153119	0.262194933177362	0.525843196403579	0.241771165297444	0.472978738645231	-1549.34673314856	-1737.73434428317	-970.323821565553	-1864.10280758725
gene-LOC117903463	0	6.71055734886027e-11	2.92809721893324e-06	0.0666126600167285	0.0127632567523402	0.0716429204172242	0.00334813326513513	0.680649435835011	848.69175410864	1767.34415716644	254.366051302753	1135.47335213953
gene-LOC117903469	0.99792515684441	0.999981142432551	0.999996226917015	0.999339255258472	0.999339255264826	0.999981142432326	0.999981142432487	0.99933925525788	-0.729440439363707	0.316339556316012	0	0
gene-LOC117903467	0.976339955121857	0.995641779801113	0.995987949471844	0.996079954072676	0.995406433893534	0.995406433893651	0.987128664078765	0.99564177980105	0.71002323411631	0	0	-0.119875447569164
gene-LOC117903465	0.345837857328822	0.885384534989712	0.656013142381505	0.0698547755572431	0.0127156135491418	0.300943265666884	0.614343286859737	0.324218587904034	-2.12370297354001	0.463049405964547	-0.940164302362596	2.49475248745053
gene-LOC117894778	NaN	NaN	NaN	NaN	NaN	NaN	NaN	NaN	0.400245778396887	1.07438280274644	-1.13024408267046	0.21634238636062
gene-LOC117897509	0	7.85782456316016e-24	0.0787194437101337	0.372783119865227	0.00192579117617929	0.0170260219966207	0.0941199738169438	0.346768581551569	464.250832739877	759.54122056735	166.080072191803	571.12543522286
gene-LOC117900915	0	1.73246065214854e-06	0.116244801717047	0.219180249058112	0.440607289225129	0.0175019340828583	0.0003035468434348	0.964970661290153	93.0079034567726	131.8835823388	25.995092769625	46.2804285930187
gene-LOC117901768	0	8.64085061455466e-06	0.370022400129044	0.133306736886018	0.362191930688841	0.247679472386134	0.976745221145811	0.0759251329577197	-97.027899035246	-52.7375051648924	-65.7017467693144	-177.957108461672
gene-LOC117892351	0	0.0864160767656135	0.0431066695719195	0.726966433519562	0.413665584035512	0.147994223332907	0.256372592800196	0.919618878583766	-15.6716125624089	9.69730738246835	-53.7876814679776	-42.040607136033
gene-LOC117893052	0	0.0244826285200159	0.497129517058295	0.126028070270704	0.340320492403378	0.114203422011811	0.038969772533839	0.211872332564846	-67.761806568481	37.9414393797117	-105.405677571356	-120.140339183943
gene-LOC117893057	0.999930699164959	0.999920247431495	0.999932296171029	0.999926207345382	0.999921514216409	0.999917425792187	0.999921580252605	0.999926201098564	1.08409955142163	3.17375232495432	-0.526303566421101	0.337504406724037
gene-LOC117894235	0	0.00876712908395301	0.186823670068067	0.474506103111863	0.691589846509736	0.835334096117688	0.0531668752194908	0.307669627299651	-40.3735879893983	-164.002057210869	-120.274653046409	-73.0411390389834
gene-LOC117894226	0	2.23935029787869e-10	0.986436781841681	0.32015613344606	0.0535359043001896	0.0816594254874345	0.279132284677049	0.382708469761288	-2271.00270166677	-3468.98620496797	-3438.2107983166	-7320.72532084612
gene-LOC117903638	0	4.6615250767325e-11	0.70243825410277	0.567392978388295	0.916406232319183	0.613739861331678	0.53132357479836	0.608618772302479	327.283025532583	268.10522834107	233.833969949306	269.06436519242
gene-LOC117903819	0	0.245391893373124	0.986584628403146	0.16268586801221	0.0777879073438274	0.128765317488316	0.137499451814723	0.981001384236964	71.0001546141766	-99.5247634589432	204.258151763627	32.0886582950334
gene-LOC117903704	0	2.25597653368328e-06	0.0394440507912759	0.347964565964605	0.634545766021963	0.0442666308852853	0.115369599359421	0.259313603660121	1114.0410007875	1045.50502418049	171.40667645943	676.479975764827
gene-LOC117892367	0	0.79587780823478	0.68484003047331	0.401322580937883	0.321273215259708	0.186951736614029	0.879820273071545	0.632418854223561	-11.2575559183084	-24.237664471596	27.4323105161427	-1.42906429969466
gene-LOC117903337	0	2.58590978797941e-19	3.10024111024654e-05	0.0519047761867998	0.0460949590976089	0.101565026404016	0.0518818214510899	0.54270155673234	1079.08812000018	1773.20750388223	552.280895096554	1267.3414640797
gene-LOC117894282	0.999458789201927	0.999901344126535	0.999889359532036	0.999884665037741	0.999884665037937	0.999896751801652	0.999901344118139	0.999682760992938	-0.762362156299447	1.89510811607606	0	-0.303259350045432
gene-LOC117889610	0	3.0751054809996e-10	0.0221733765265256	0.864144200645533	0.013115119164183	0.0777835540898924	0.0327468809888356	0.916592255324172	1182.10675001628	2855.9590912069	461.470676658377	1723.66444212655
gene-LOC117889612	0	9.93665798939426e-15	0.217659609904041	0.0784168856612097	0.0261923243344328	0.00176585566561891	0.616595065444905	0.469560461425357	114.967126781763	186.281086513908	20.7229786538204	101.617889794911
gene-LOC117897219	0	1.82764333551376e-06	0.000425856830469125	0.966969249604078	0.00264733220125075	0.0302639543303742	0.0157973657946645	0.405754778428043	301.242326493543	1680.66863707823	49.5356417962132	610.103079006204
gene-LOC117896423	0	0.0645907050548754	0.0925229304474724	0.538265783894001	0.0208634337074555	0.0850247982667059	0.0138887862453742	0.0118899808338683	-89.0902002391972	615.620978731436	16.7829292959505	-6.12720755769942
gene-LOC117901738	0	0.000959695600155369	0.559888778934499	0.779871902454113	0.55530514081292	0.528855111310301	0.363638009720287	0.729015996279705	-70.1922549414207	-33.8401927598473	-86.1891088120373	-66.959124179747
gene-LOC117895356	0	1.07882916650765e-12	0.0988907142001547	0.0376709138062416	0.42550575612538	0.129205751517762	0.716918029482852	0.556502407414414	-162.79119778503	-91.0106135099077	-189.154424357054	-161.677077992303
gene-LOC117895424	0	2.37129703154036e-22	0.0652246430529971	0.0730316169367539	0.0260525348517798	0.00574903770893171	2.35563701478583e-05	0.000309105512344512	807.949483958125	2478.98295563709	1115.17179168442	718.854692616626
gene-LOC117893958	0	9.90432182656077e-06	0.37368824293848	0.754527032060577	0.702235578695302	0.099708660984932	0.25069309864868	0.926985316651616	209.65674581139	140.070340684363	401.189726264834	367.104121358533
gene-LOC117893965	0	0.139532489444456	0.0158278617592952	0.418108939284573	0.00495562685584199	0.0260483659381735	0.00481706563301563	0.150518476114212	14.6465027796054	-181.118173770488	56.7909754463893	-17.7380805967993
gene-LOC117893974	0	0.897115868013098	0.0664802333166063	0.166738674595847	0.959121063259311	0.00791963246791546	0.230303817742764	0.625027211185655	-26.096972258166	-13.348890313379	27.8238568726659	19.2725704368301
gene-LOC117893951	0	0.797900825565116	0.260092279343051	0.731874625418685	0.136237442728734	0.127447187639923	0.811226246356349	0.682260878379213	3.3521884185476	-108.306725574467	69.3759933920102	4.60925567179572
gene-LOC117899032	0	2.51260932235867e-07	0.0363576208128236	0.0249617652683482	0.121048900970339	0.352579657527633	0.380286500457611	0.203381993538537	139.707241986188	171.725414670503	32.1610995177356	171.273835000009
gene-Trnag-gcc	0.00632765267108114	0.105656708518768	0.306735522127894	0.111723293642741	0.234334439970969	0.384662921563109	0.171827541755681	0.677112244941143	2.79929626013554	1.11404927702121	0.847841873474282	-0.00638384829476357
gene-LOC117892385	0.98371960932523	0.997038895855011	0.990842897300104	0.997264870441185	0.997038895855042	0.996961982569987	0.997264870441143	0.996961982569929	0	-0.0684470580138513	0	0.68414544676115
gene-LOC117902577	0	0.188534478163425	0.897974571781412	0.0493011182350991	1.62077556411969e-05	0.784591587095121	0.708520694234985	0.0560638018390561	16.9968862537787	-6.57090521829601	35.178917900898	-21.0169914252959
gene-LOC117891248	1.78677875987368e-31	0.00369309677898763	0.0528222969169648	0.198741239948327	0.46238703898561	0.0814707246273125	0.0226976522313048	0.00848444640011026	2.45880197421351	-4.82592181185707	-3.45308297452573	-3.58744366784595
gene-LOC117901524	0	0.0017638035329712	0.333814309976194	0.684014174929159	0.192265624890282	0.111035517675817	0.296052543133373	0.707875900441238	439.536615187286	919.832512398813	75.2098290805134	346.30837138959
gene-LOC117892471	1.31618996130639e-45	0.794386684190352	0.54379252600079	0.441399534435994	0.582216836809991	0.360545976900742	0.559443853117373	0.069278298837705	-3.9602991619623	16.6909090781767	2.48908332107538	-9.263336093096
gene-LOC117900768	0	0.0643672288495967	0.0376742727662139	0.230436002167914	0.541955829350265	0.0661276532300362	0.0202633513861396	0.689293465329911	34.63162803878	75.712231096881	-2.499122905322	3.90512916978804
gene-LOC117900589	0	0.916469551290157	0.00527527933231496	0.786165890439589	0.00708003310441336	0.114923693516141	0.045327051481186	0.313060145206947	-502.264121305334	1734.22185587714	-885.91770549602	47.2541738084501
gene-LOC117900761	1.58622024986141e-07	0.344103134680916	0.752075706221263	0.754036382637079	0.747108397579785	0.0415112331825824	0.0455962681378047	0.200381235306649	-0.343924261975531	3.3580037008791	-2.48822478045625	-2.30289862560649
gene-LOC117900717	0.491412555787065	0.862393345797045	0.0102301029152263	0.163212374325796	0.224639150228155	0.0312646769381478	0.969355323445607	0.435696721873119	-1.08105890523911	-0.183623012930799	0.232619790753248	0.83879490985289
gene-LOC117900753	0.9994568137003	0.999686532677386	0.999889288341693	0.999896798548674	0.999900726955566	0.999896798564404	0.999889007233562	0.999889007256593	0.732833590546463	0.379021623215213	0	0.89221338178392
gene-LOC117892481	0.999634999379103	0.999598649862783	0.999686664345368	0.999651399736919	0.999611547274069	0.999596390162158	0.999606339825514	0.999640773377694	-0.74106105494065	0.24789249830216	-2.95724276565426	-0.940741569881357
gene-LOC117890984	1.00511576645426e-232	0.229787290487373	0.362857739467699	0.67786256832823	0.704315248387726	0.739874357748424	0.22944193279738	0.487482403506551	-0.52702489277199	6.59158411105336	5.62607825388337	3.68996717505632
gene-LOC117896741	1.86316700103464e-24	0.491256280998549	0.90891672180004	0.727328768243241	0.725098778837635	0.232701486549878	0.730490764231341	0.00264414538462295	-2.3125747409525	3.16848693260497	1.40320061566618	-5.36646708301259
gene-LOC117896721	0.000166469253095185	0.740457733425846	0.373713392915828	0.204429107961883	0.00290652292833027	0.699055479201568	0.110890787830989	0.866086264538236	-2.13897242230999	2.62667064119374	-2.02470768877466	1.93129814849645
gene-LOC117896749	0	0.944083579603217	0.170352990970479	0.202967557419492	0.294741218339479	0.553515979406769	0.489394959356494	0.301237288178434	2.05801265864149	-3.72745947490005	0.954289339480514	1.16153567196209
gene-LOC117896730	0	0.010623455286416	0.353570374410813	0.59321181724598	0.0864373710733194	0.175702992625408	0.756278754376349	0.553597340929045	347.86650828697	-103.224705612193	505.01174350033	271.062696839847
gene-LOC117889638	0	6.76243910377834e-19	0.000771936551115451	0.0992068344467557	0.0156880868629627	0.872856705443018	0.0803001195268928	0.695580688628846	589.964879907467	1071.98441498039	498.357601811117	1018.43847954037
gene-LOC117889639	0	6.75058306709759e-27	0.14868478999801	0.216375794626786	0.626158678715453	0.681743430196446	0.950269873454301	0.4253277488401	-71373.9293726998	-60738.0660366479	-70367.1273041765	-81528.7327054424
gene-LOC117890361	ERROR	ERROR	ERROR	ERROR	ERROR	ERROR	ERROR	ERROR	0	0.379021623215213	1.70990373098722	0.995626047107703
gene-LOC117902120	0	9.59820439325262e-07	0.118303511293257	0.0572420834933233	0.590459631464895	0.00531467297769967	0.00339603956048442	0.00356174577067341	-225.095598957297	58.5597016762632	-219.945265754526	-292.960425287546
gene-LOC117891813	0.999384178946347	0.999295854466947	0.999964970400339	0.99999230894015	0.999994567353348	0.99996475300969	0.99941396032949	0.999388308279809	3.04298306724744	0.569410435515273	2.8418228055603	2.42649102919963
gene-LOC117891157	0.999323066674124	0.998911934847941	0.998928270855832	0.999036191357143	0.999071816279898	0.99893134153727	0.998997636800637	0.998960721769081	1.77487896359741	-0.858347421919073	3.21836607239207	2.92430405275348
gene-LOC117893744	0.999019354896155	0.99898771427152	0.999971469890482	0.999974195294473	0.99997755828012	0.999970525420634	0.99906978632465	0.999141194957205	1.65792296755604	1.68550685298646	1.60368335561322	0.497813023553853
gene-LOC117892289	0	2.76425455831032e-15	0.911049055345567	0.294550521288454	0.848500716552398	0.155057069061513	0.501293478528708	0.481685572899023	-153.844014478854	-125.376062889048	-223.180018784831	-223.283816151804
gene-LOC117892685	ERROR	ERROR	ERROR	ERROR	ERROR	ERROR	ERROR	ERROR	0	0.632679112632023	1.09135623383753	0
gene-LOC117892304	1.80754408000143e-210	1.69506947524533e-06	0.461922392736105	0.00990034954675524	0.00239732193823213	0.0809377500945878	0.83656591828316	0.26239140208818	-3.31472053144106	-12.2816550590454	-5.53568682781457	-22.5488307772
gene-LOC117902200	0	0.000646094069032962	0.479344122760663	0.558574474705123	0.115673108245361	0.128407394811977	0.346107904315547	0.641121347331227	-7.01803638181816	0.303908128225501	-12.3888886688759	-7.6364909426162
gene-LOC117892692	0.971990873112064	0.997298680238384	0.995880557140443	0.999548645847005	0.999731123656247	0.999842883101501	0.999873302628526	0.999844360272753	0	0	-0.98574758855142	0.588954031738488
gene-LOC117903097	0.999309660426685	0.999301981705351	0.99976947614665	0.999765011550691	0.99974523582155	0.999767404470016	0.999724091973165	0.999808324085417	3.9507485005	0.287587713314961	0.54721905443647	0.857210504226293
gene-LOC117903383	0	0.0996741487935718	0.134263382031103	0.69893624756062	0.810304524216215	0.0538145266431207	0.728977341565573	0.885013748567417	1.97150767628976	0.83718582119554	-15.7909056336874	-22.2950377675782
gene-LOC117903382	0	0.665345304009939	0.095691102993361	0.810943576716741	0.12112588627956	0.258405753297978	0.326936706993289	0.51223076029378	-28.2610256891934	202.731939481306	-76.76195137362	9.99623113302482
gene-LOC117903384	0.999973069623272	0.999999750642313	0.999986614632276	0.999986819502128	0.999986812720296	0.999987457268024	0.999999742512528	0.999999105101654	-0.348259361213983	0	-1.11143048228715	0.995626047107703
gene-LOC117903386	0.998204649027776	0.999489158312524	0.999434038364846	0.999440003583803	0.999452026887879	0.998283734888757	0.99947713500052	0.999272113504155	-0.332974363671147	2.02340147169447	-0.304499780497299	-1.03922266306637
gene-LOC117903385	0	1.54668988668464e-05	0.00173164603943664	0.605938440221046	0.946032282951557	0.194405381986951	0.301350823048006	0.00159953182198708	-117.014529035074	-1.08836092324836	-36.680346678207	-114.369662014315
gene-LOC117903381	0	0.0028984895728804	0.319347484018414	0.281011939748463	0.896332761216595	0.549711853022501	0.926092506985637	0.282317466897862	-498.006892121286	-170.532611805796	-383.852855163087	-697.589301863737
gene-LOC117903387	6.51512374041945e-219	0.000177736155405182	0.772829340858752	0.571509427270776	0.885685227993571	0.427309761057602	0.711030026450415	0.961123527312956	-6.2838286161372	-7.48059394050265	-11.5210701186918	-10.9409010151756
gene-LOC117896133	0	5.56095471266424e-07	0.0940946468167614	0.244770147485636	0.00402090663483809	0.0539977400564281	0.00016626929479631	0.47559258114167	195.407311436171	868.20656175931	53.4353614398433	344.18130222831
gene-LOC117892719	0.999238775942347	0.999267583846002	0.999998112236202	0.999300542953249	0.999969794697463	0.999310536260815	0.999962497838894	0.999976611557675	-0.470571020479564	-0.359449681100021	-0.37674802755682	-1.46872541469937
gene-LOC117892729	0.997181626163102	0.999181162752367	0.999193269723845	0.99908055264325	0.997403385448716	0.999147997978144	0.999145310462785	0.999212755794766	-0.348259361213983	0.379021623215213	-0.4115153089162	0.795217484148493
gene-LOC117896254	1.24491842342759e-57	0.702350367495384	0.711443060711958	0.235020198549928	0.918414082833113	0.765465625949142	0.0264323164420383	0.76227637347924	-1.06479435649005	-2.30921086537679	-0.374173762937311	0.0997439480190536
gene-LOC117896346	0	0.0318502538626073	0.0381692825974619	0.331106839080311	0.146283469794653	0.0211011114118735	0.496855779021722	0.220378337721647	77.2618779361636	76.6547116568987	43.9703564496343	-51.9858381925883
gene-LOC117896247	0	1.77080559304586e-05	0.0129030691238053	0.518363152113054	0.0768815457142302	0.502383429330427	0.0469125220229212	0.865938571274459	68.6506137743283	223.925471400035	50.1867705365007	156.061174413877
gene-LOC117896269	0	8.67311673635224e-06	0.0327643163576394	0.0087795654884363	0.519381448203577	0.0146818261341788	0.467724857710344	0.839342306276378	-1584.92668935104	-614.25939139155	-3277.44208051661	-1963.71621856972
gene-LOC117896229	0	0.000728744408044773	0.36360851503064	0.323978848770786	0.365210974183485	0.586439476780935	0.497517320165906	0.154211667928511	204.090137700245	17.3079195810785	123.382828455449	161.370266861501
gene-LOC117896259	0	3.6668287174139e-08	0.128592417399219	0.0950775605499081	0.434333537196912	0.552510570590222	0.727495933748426	0.176175090585239	-588.249526657467	-239.77895125107	-479.846910199363	-612.50482566593
gene-LOC117896250	0	1.51618328548592e-09	0.598854595174368	0.101952185535187	0.317049608751948	0.315477820968106	0.677644515602721	0.0904764875140255	218.08186547354	65.8037452963212	160.499076555892	210.91133044194
gene-LOC117896349	6.40202801733975e-50	0.820759125033753	0.715328710753229	0.877312038388818	0.0769102587603288	0.0277113468244873	0.604552126716428	0.2906638994645	-6.31361359769818	1.26997354358781	2.04978595440279	4.93190261041754
gene-LOC117896235	0	3.06788315128493e-08	0.305562341724057	0.253673219990943	0.0420714517754105	0.0812820340716816	0.0717881581460578	0.0161085902805873	396.487893646133	-28.3736008080969	303.30516733065	344.474803963243
gene-LOC117896328	0	0.00237685467634573	0.566030368526317	0.889286196606366	0.943501566570001	0.894079326764274	0.770586570315997	0.164426231916118	-68.9963018463436	-31.5107236670594	-20.9470855186313	-70.7144412800923
gene-LOC117896163	0	0.251935859883836	1.95296333602301e-12	0.371153660601759	0.0351483617487586	0.167332116270389	0.179676145204636	0.13057772533597	-43.4967463840392	330.367135779804	-35.795602920597	18.9927450341302
gene-LOC117896351	0	0.538075776345232	0.323724079688765	0.698760884465408	0.983028177777936	0.366753000401225	0.114031091247033	0.469482355114957	-6.10321510034016	-2.72240209437803	3.2876578223224	-1.39463125474553
gene-LOC117896199	0	0.00020868030084482	0.677004198518334	0.0699457079682172	0.000136562422485853	0.657387353288702	9.39785341953374e-06	0.011855959635804	-54.1344124475013	180.229949898893	50.1843601745395	91.458060276947
gene-LOC117896273	0	6.16923469276458e-10	0.0236744163344588	0.842069595224201	0.278588663765957	0.851113879125058	0.0955696272698766	0.899599732612822	482.079468607034	792.145511600443	563.378555450233	773.0500875893
gene-LOC117896187	0	4.60510267961917e-08	0.0198246711844659	0.961415153015412	0.000233712710684584	0.0993764117691943	1.69144966833301e-05	0.106513112001722	1321.8372009648	11619.7800380735	1470.0644418524	4738.28202474113
gene-LOC117896179	0	0.359971773064237	0.0377554379624489	0.416330062220039	0.0173136468656972	0.306288474256469	0.0242821838181998	0.87195171072879	-29.7788193940501	484.223203329584	-275.165096132723	239.108156427656
gene-LOC117896121	0	0.00229032434566251	0.0125411348280127	0.864266806021406	0.0903768914436606	0.359591282163118	0.132094765231935	0.213943192901852	287.070261149347	2271.55089746099	502.369660498687	803.299747637016
gene-LOC117896337	2.10252523995408e-05	0.435988946451078	0.590443386546261	0.764749228262859	0.125339454267621	0.724938385485508	0.397813921317091	0.35838457203211	-2.7731416140191	1.1550289696127	-1.1279572274383	0.0959269309220234
gene-LOC117896212	0	1.37807998074144e-16	0.930214494415242	0.87730621328887	0.865677130244274	0.923110568717171	0.394233865184348	0.00476851333903843	-47.9563355088696	-23.3054954389463	-25.666456461037	-47.6388081815883
gene-LOC117903771	1.40807312331068e-13	0.439919697082055	0.659479260771648	0.414535639800665	0.41234738224849	0.890484789757724	0.121933742324771	0.842343127812753	-0.212271686960467	-1.50707418574043	0.341598525587411	-1.41215186498192
gene-LOC117903770	0	0.00285273875067609	0.311004519027866	0.72172647753103	0.455396980153151	0.250165954264998	0.86851645795138	0.328271160973196	339.708829741047	5.774342758496	391.723453295813	413.628414590086
gene-LOC117903767	0	5.54183806893877e-13	0.00474457168127493	0.434871808483604	0.158655625822063	0.0716515451858935	0.0321776603882347	0.505645333337625	543.043098095994	730.29017576323	226.584188085913	518.41809322186
gene-LOC117903769	0	0.020111099513176	0.251188477347757	0.826446135174678	0.155663015443463	0.146855521843191	0.0583520687023962	0.0989129160588442	100.820790255853	1034.17498686876	161.693989360617	87.2775196019597
gene-LOC117892081	0	0.000491604733875848	0.000173835048265369	0.577326009202573	0.00116713674254904	0.0248993257852243	0.00147201549595751	0.517560440990307	483.249377159665	3952.37625927932	-418.106823597346	1241.63456261069
gene-LOC117892154	5.81268888643104e-07	0.905564874015934	0.691114735937937	0.634389293631036	0.902297565543451	0.433858409426656	0.793174454253286	0.183407055092414	-1.8486759727929	0.650146723900877	1.65316093140629	0.123977671244012
gene-LOC117892142	0	8.4237977071501e-10	0.00119861665992342	0.799639635790372	0.289122892731566	0.133712044833672	0.333667906516295	0.0306542488259666	600.30583105914	515.885634664603	99.2499600252504	596.13037644037
gene-LOC117892062	0	2.70469804209192e-07	0.00917428751408234	0.663959649501211	0.0397180373807145	0.112149984270706	0.00310959064392634	0.986138020081646	1510.1967833782	4180.56381286922	568.86336018522	2102.14601706227
gene-LOC117892133	0	7.05075091478679e-15	0.0834680596355742	0.425278028573517	0.0810035657974788	0.628803719386193	0.0710696526495764	0.20659287003322	791.74340472846	1015.45844471047	629.97581925127	1355.67005611591
gene-LOC117903522	0	0.000496138465802826	0.0923710027514663	0.986618427512342	0.457670860003586	0.205249192754154	0.644663607693674	0.389672718789744	-87.7737203271299	-530.931778279714	-714.436902841406	-625.689630600366
gene-LOC117903524	0	1.34286326365172e-22	0.013376192139707	0.838150708623794	0.194649687823602	0.250806217929983	0.617895429964573	0.582191733636312	-5106.3800944716	-3956.46728243284	-7022.6610332829	-4455.11452812357
gene-LOC117903526	6.64483902538472e-07	0.492401457798512	0.382138882320399	0.626082353252688	0.0139205800917962	0.445437838980487	0.104417588608045	0.470834631381514	-1.49509524108261	4.6004443575612	-0.938245771066733	2.03018464917496
gene-LOC117892802	4.82436302486306e-38	0.000679844830981988	0.249858849916725	0.817522641303932	0.278253428481956	0.951714857409084	0.0783668881152111	0.0481876777886176	-0.550772318813308	-5.30969877566285	-4.58989167608385	-2.88497555060091
gene-LOC117903525	0	0.0438805006751676	0.422715909290393	0.433663237729227	0.807483431414721	0.236181545368293	0.135771107046562	0.751328761663383	-9.66486071692159	-1.77548162544896	-20.5753532763813	-25.8435772325262
gene-LOC117903519	0	0.0230502691815108	0.251316159542961	0.940658128014963	0.550185061053169	0.375042260542888	0.0817525754465411	0.558874086200286	-34.5586794036662	-420.295113944833	-521.567742685013	-537.190687594988
gene-LOC117903518	0	0.00096402392410055	0.662156899641288	0.875568515279641	0.907465511791361	0.640548930526418	0.990738265020425	0.683737244831564	134.67873972005	111.774995766435	136.205713038164	182.963133609272
gene-LOC117901432	0	1.67476793724305e-15	0.885773858915177	0.289584561155714	0.118423771158734	0.227246646124733	0.204024274546567	0.902629568512674	-22237.847264686	-28742.3051913434	-14406.0636877393	-25332.9795850808
gene-LOC117903149	0	0.116870738393878	2.11465048036108e-05	0.242562603259625	0.0167696250619025	0.191674811802722	0.3654044018198	0.384780455639421	111.649664173241	-77.3326056261817	128.32469067711	34.412742023945
gene-LOC117903154	0	0.433995788345881	0.374907695820603	0.913406418745324	0.233034873312126	0.0388482854861205	0.219437867456042	0.589559683541518	-29.88737931336	219.644345156236	-245.299906947354	-151.797098354123
gene-LOC117903153	1.79875922920958e-96	0.104672066208033	0.638374380902275	0.525843605335103	0.503061403477004	0.788157147283024	0.288962841042987	0.277357821488245	-3.34706197928767	-0.135174059856867	-1.13069218292628	-1.65057403531473
gene-LOC117892819	0	0.0278500838960957	0.0342719861727464	0.0152223207125077	0.0295345121015174	0.0187229753765389	0.00672949976493861	0.725557145730838	132.022418397803	-101.62796248837	-132.410970020371	-464.187642971674
gene-LOC117903150	0	0.0181155956108356	0.818827353401144	0.925057962508226	0.288367864349079	0.170217316749394	0.306062808161698	0.337322547124146	-170.051748310194	62.2649149167617	-230.740901854895	-208.883661715351
gene-LOC117903152	0	0.0749178526783968	0.757474548871024	0.255972151699669	0.833848003306013	0.0632915095314228	0.036491425579267	0.678680107701612	1.92334487659727	-1.96101249289639	-37.9237308804619	-23.5414177631257
gene-LOC117892835	0.994325648931155	0.999934725685337	0.998014070591913	0.999934725681121	0.999934725684816	0.998278249154966	0.999934725681233	0.998278249175661	0	0.287587713314961	0	-1.10314466669577
gene-LOC117893086	1.59841050092551e-13	0.447543854670135	0.780537700767891	0.407538443526923	0.224407450766229	0.598720736772619	0.85174921494744	0.270029206683403	1.5006913989912	2.06202920695358	-2.06375885482179	2.46237884356075
gene-LOC117903095	ERROR	ERROR	ERROR	ERROR	ERROR	ERROR	ERROR	ERROR	0.355011617058153	0	0	0.822436488703717
gene-LOC117892447	0.999360807049982	0.999489566055987	0.999391190360605	0.999305027283662	0.999366961963866	0.999458417925551	0.9993673080059	0.999400915259164	0.0355417650753469	-0.676383317374577	0.273609527218234	-1.17772337678972
gene-LOC117889658	0	0.00117338502343106	0.236411228233601	0.294018260277725	0.874434759607611	0.679662767342963	0.140820779599526	0.485161786197604	-11.7127613883663	-21.5338472563819	-24.3374000897238	-20.9815755352186
gene-LOC117889739	0	1.3947275361128e-05	0.695692040257746	0.241830979939218	0.775339366996002	0.0590615694408251	0.274619041693077	0.292955909146196	-797.167326810039	-634.482464905177	-130.815204603693	-461.74274097484
gene-LOC117893126	0.999564579890461	0.999747522054386	0.999913700275347	0.999918496745348	0.999918843235957	0.999918496784178	0.999910182067593	0.999910182070093	-0.762362156299447	-0.325136709332196	0	-1.04082326873761
gene-LOC117889699	0.997315064077187	0.999135611801133	0.99994257450195	0.99998886637743	0.999988866377505	0.999988866377527	0.999135611820464	0.999135611817166	0	-0.337894618708017	-0.99197004365703	0
gene-LOC117889729	0.998520423621544	0.999990388340677	0.999985766199275	0.998601043714998	0.998488884240334	0.999953143018022	0.999985293462506	0.998530620344653	0.29346923590379	0.626914121517373	-1.81771434583019	1.18961784237856
gene-LOC117889644	NaN	NaN	NaN	NaN	NaN	NaN	NaN	NaN	-0.8551112032907	3.88906819447041	-0.76594096532486	0.29740446059464
gene-LOC117889743	0	9.88629158565511e-10	0.723493061634456	0.668040861301202	0.244024836874224	0.00249210958222079	0.967952127915523	0.00951645076753724	-28.9135049781809	-10.8155587969433	-36.2812809203652	-87.2439501939625
gene-LOC117889675	0.999997364991913	1	0.999999551840453	1	0.999998938424556	0.999998062286218	0.999998598935148	0.999999385870785	0.320025248516933	1.83242604917686	-0.37674802755682	0
gene-LOC117891408	0	0.1507244752836	0.00305313226697172	0.180818126769251	0.000885076068296869	0.512548105672132	0.143910677321563	0.0559830205407219	50.5326675283013	-10.351942228194	169.061065589401	-63.9903349962466
gene-LOC117893172	0.0310931220779971	0.661336459864824	0.806814210235805	0.0379834216108499	0.450101116436844	0.637284493545277	0.441445617549827	0.0307848296975283	-0.59027671112206	2.0462038562411	1.83673010871673	-1.97667455478537
gene-LOC117894638	0.999551589291461	0.999925011505397	0.999905895513789	0.999913285092867	0.99975872604209	0.999920417493943	0.999920420455343	0.999913281584174	0	0.316339556316012	-0.37674802755682	0.89221338178392
gene-LOC117898618	0	4.47580239720354e-18	0.0140381713630828	0.590255438359278	0.217716239041765	0.231521738135416	0.460748953451083	0.248286208950626	-123.710498311619	-51.5554771852357	-124.029160239373	-108.660782989061
gene-LOC117898339	0	4.14719643474972e-06	0.768402763484155	0.551130724744999	0.522887903343132	0.0151691460035199	0.960480159467555	3.61792724021106e-06	123.645620326593	861.43032640524	427.684299895594	-127.647103657996
gene-LOC117894747	0.990474307874991	0.999718803726262	0.990870019872052	0.999573422945279	0.999867642813429	0.992328964123912	0.999722262054725	0.992306537209644	-0.71254277649261	-0.337894618708017	-0.386479253427273	0.248906511776926
gene-LOC117893217	0.997459635405457	0.997609404380532	0.99722631888204	0.997385946850512	0.99747021822334	0.997682857449955	0.997615590344781	0.997405590914024	-0.816765730088067	0.632679112632023	0.40974023508876	0.0123568279810934
gene-LOC117893239	0.998997837943171	0.999977462724425	0.999037041047829	0.99996645521704	0.999963968307841	0.999075224649948	0.999974975815225	0.999092380149361	-1.06619450573919	-0.0391493684243733	0.273609527218234	0.306560077233237
gene-LOC117903334	0.955237515129759	0.998897027687674	0.998248511289812	0.998847223698409	0.959278290178653	0.958980091352143	0.956826593418915	0.99696246025956	0.61142983281524	0.379021623215213	-0.753496055113643	0.422181241022857
gene-LOC117903338	0	1.57464371233559e-05	0.695681586946766	0.0266161844663338	0.883906877954141	0.085989682966737	0.369681520347535	0.291164964057255	-87.2019511706343	-38.9585922204167	-100.487381484764	-155.523498234419
gene-LOC117903333	0	1.66022698035024e-10	0.0868074811789755	0.0389407747172184	0.850879187180087	0.759734219410594	0.531402227704984	0.00654325351748387	691.802382127993	327.683225169786	287.1362975317	789.283162753401
gene-LOC117893463	0	2.94671013746798e-07	0.622828973496277	0.774705641978649	0.0309559294091212	0.650348533376933	0.234105496193693	0.186167112986604	683.445601789503	141.792906843727	388.500699379167	285.86216064666
gene-LOC117903336	0	0.000219647491458411	0.0154369767670648	0.566456693596831	0.0475849006548093	0.0570389562985798	0.133620204767033	0.256082356523068	438.711697913551	-103.856258888753	558.91308984203	399.530879854006
gene-LOC117903339	0	0.00085330251699238	0.629666288770793	0.488314517189804	0.297330943324268	0.000306798717302953	0.641874292733436	0.000344277260685326	-48.354553045129	-98.8316186390523	-43.5291047654317	47.605870420303
gene-LOC117903335	0	0.00158409981753935	0.63789240817238	0.997244005809728	0.0635938586391935	0.125093755822135	0.410413632158273	0.12405275791557	1808.04122112396	-599.152123310443	1737.85277345692	1541.81551316382
gene-LOC117903340	0	0.716106371621408	0.145513030067045	0.371815227132116	0.00436066155279754	0.086204840490051	0.527501278729226	0.294282645595816	260.941227519297	-504.042070068834	372.49068624341	22.8712886638036
gene-LOC117903341	0	0.0429523512126435	0.524354808192039	0.46997075585906	0.0464038865107711	0.141350635959447	0.619457649065778	0.448135526096102	149.408727826087	-125.395244269468	214.310120573501	108.52927497233
gene-LOC117903342	0	8.77821316751569e-05	0.341333737208748	0.095863655291212	0.352413037847785	0.570999242740572	0.0544561969622266	0.929664752275222	71.0077268506486	130.788646496624	44.0364451394523	88.9065270643549
gene-LOC117903364	0	1.11902491510058e-32	2.09442736536177e-07	0.812359905731139	0.186644375484922	0.0709801502201904	0.394408517721247	0.174528509890096	-376.183638987922	-450.032803257692	-338.570188196	-284.859814281083
gene-LOC117903397	0	6.21083570859259e-16	0.705338400445677	0.719009213022159	0.333643759938191	0.437936795136443	0.11339515514233	0.190025830713886	-1257.5508464048	-612.762109004373	-1072.72363037376	-1208.57775469586
gene-LOC117903388	0	0.0063842411263082	4.1382698704455e-06	0.00822107745716137	1.87221174129256e-06	0.024924902674772	0.0575213846454889	0.0441111214593207	58.8223610420835	-313.35049069762	76.1738190423432	-90.0017816999834
gene-LOC117903372	0	4.84885416234823e-23	0.344983098039014	0.365165092977199	0.142616768056986	0.640806001900473	0.825064268714541	0.922724338616999	432.629011847077	297.53255759656	470.618358534164	350.99692103626
gene-LOC117896339	0	0.00253487738972559	0.0708578642164531	0.092588956199694	0.787214205176827	0.532775319426746	0.905375929860408	0.00948261561831931	520.597851504957	-11.6376484448169	118.815929336839	446.906029258789
gene-LOC117897140	0	0.0204167764872495	0.335445056602242	0.0159561613859341	0.329877650364534	0.449436128594975	0.425193461652541	0.765095994578739	23.5261361495397	14.1491193176923	18.6364227335854	1.86862372133936
gene-LOC117899488	0	0.0475419489316527	0.0163153982524857	0.232042515596129	0.680234835970448	0.387758985466991	0.562468856490019	0.905888321286856	28.8705344229683	32.6009164953533	10.0512959093627	10.5792432763494
gene-LOC117895602	0	0.00872708165280081	0.411641984090943	0.01623291443366	0.583904522521493	0.698139263231472	0.501055329885304	0.635578888748652	184.511283707587	172.891822457771	129.543244498976	260.254856560406
gene-LOC117898690	0	4.74253921087303e-06	0.378727580366307	0.0248706920337289	0.056874496967714	0.0193461653562117	0.071046275488956	0.000977522766707853	230.253105790184	-88.2657376405001	144.597832979663	247.223956926476
gene-LOC117894847	0	0.0139223446882378	0.114395953293155	0.413570058806056	0.960805466059297	0.103003507604103	0.7469866334745	0.386061047327791	0.298042826823348	45.1413480937099	130.664636335906	86.1436834100632
gene-LOC117889603	0	1.69613155613466e-88	0.951740315703293	0.405077973632147	0.0274563750672453	0.128030090050772	0.0610408720090611	0.39708416785314	361.566403842133	333.59431476309	348.27112414507	242.684098649321
gene-LOC117889607	0	0.141115380895381	0.51736775508525	0.595412255671375	0.156755635315953	0.0755314117418586	0.160053322765035	0.0835940289625633	394.691312341203	-438.100266433164	387.075588602026	489.429297154317
gene-LOC117889606	0	8.75801205372033e-16	0.348051254422447	0.180456017259966	0.0180924285449465	0.651683122821526	0.4581362379229	0.196965440463879	-43.488612223174	-31.0960938938782	-59.2836565441067	-20.3224130411778
gene-LOC117889605	0	2.56130336765094e-11	0.400709211149477	0.86898734928274	0.0160021386370169	0.173097710605983	0.41894047092127	0.179227808262486	-279.795156678736	-55.45618335206	-286.999226426333	-235.16475001117
gene-LOC117889604	0	0.000134148718533425	0.345339063530231	0.131832344992529	0.134759864242906	0.328177306846079	0.794058397068485	0.701590984903845	-20.6258845828242	-4.43983644214696	-28.2110870505632	-19.1922056563049
gene-LOC117893496	0.999338361663802	0.999686988450105	0.99999998322291	0.999685016815454	0.999693640735053	0.999991388898085	0.999695586276065	0.999998041479272	0.320025248516933	0	0.683961492394887	0.22602696184319
gene-LOC117893603	0	6.21380144727337e-13	0.263189348388452	0.397577712039959	0.452302634086417	0.833342284760738	0.868717681388601	0.408373929547872	610.906753820497	376.680632156926	513.402569469073	515.03233178582
gene-LOC117893272	0	0.0571585258331431	0.239567519127375	0.962461916554706	0.602228787373253	0.919751285104086	0.522505809181331	0.56033521551783	-158.702621317375	-52.2572008401677	-92.6452182246589	-103.069184280564
gene-LOC117895280	0	5.18575036634989e-05	0.0001043847309661	0.812163488975962	0.0141789109579587	0.0733400372841224	3.44655519770905e-05	0.247581767105041	96.4764138480564	610.090705283541	50.258389881018	183.866081765628
gene-LOC117892189	0	0.00120753386107652	0.382215710718499	0.283251076789405	0.0274262748169473	0.0790738298653486	0.128093293784838	0.925455022474835	95.7700821629523	275.469450715231	-30.6285056818217	107.533211307615
gene-LOC117892630	0	0.967492291047501	0.951581419563584	0.603411125238241	0.671206442867824	0.296548291013625	0.557220670077743	0.269139478641739	-20.7464554415316	-1.56968220986664	33.1414557347143	-5.59582733079867
gene-LOC117893532	0	0.654223777359227	0.86118873734149	0.16535350779148	0.523654276832119	0.502412148684636	0.874098273288552	0.532007338713976	-8.97228943643823	24.569440215974	-3.98974365555898	-2.24175384690233
gene-LOC117893539	2.18506306188415e-13	0.48680055890856	0.740246038763411	0.94605025723519	0.48179094519413	0.780969534725744	0.986597593451537	0.915245931229349	3.08493161520367	5.09308210585263	-2.93946911538265	2.16537149125089
gene-LOC117892728	0.999893571248615	0.999880280651684	0.99988116269385	0.99988852773437	0.99989656223377	0.999891803522987	0.999888678072126	0.999883448366565	2.15056528794396	-0.0838951450506548	0.638909893491131	0.995626047107703
gene-LOC117892499	2.8532494778784e-61	0.0291351615805982	0.379800368916166	0.00914964736766841	0.0102605625633033	0.472148853088894	0.189809255468061	0.488468783173537	-0.837299342306878	4.35522944587397	-0.318168084263477	6.41782268095815
gene-LOC117892672	1.30507702357986e-104	0.354139265474455	0.15651697798382	0.283756783787476	0.354985760969765	0.0468376322878718	0.781967244168174	0.330641941525837	-1.52080351482501	-5.50397424260303	1.1970498109335	1.07330288008932
gene-LOC117892418	0	0.393364464716695	0.044634392291075	0.712589009036349	0.872283406708746	0.740364757762952	0.117894079658802	0.257403715517111	-1.96341811634214	6.70455427442063	9.6310954377687	-0.522986016714626
gene-LOC117892274	0	9.33998086468109e-40	5.05610404192096e-07	0.690917410229122	0.559538601165614	0.127885499564475	0.394946356776344	0.754749230043901	-314.052309063428	-218.525201357949	-369.868309207623	-307.550048630549
gene-LOC117892343	0	0.781529264643526	0.589536763812626	0.947496493901229	0.121399384495942	0.836223828047703	0.883504332342711	0.0858921690689917	-1.34604572235276	1.50921295590487	-26.5755663974624	19.1213354692767
gene-LOC117892656	1.76489072206987e-116	0.734181025258006	0.120954576065735	0.496264586618005	0.274379243211552	0.136561836107825	0.00611858106051298	0.136685256729362	-5.68208164816473	-10.1334622302254	-4.6530701224529	18.2198680271809
gene-LOC117894262	0	0.00032880903975338	0.192085142786337	0.467468122260728	0.238081813592611	0.018040651498198	0.200626776706978	0.887686558208283	651.362213938221	1061.64400115611	-25.5339485035138	328.988283535547
gene-LOC117902570	5.78527187936486e-85	0.560014252927457	0.274990305009904	0.927754289998027	0.167113841087797	0.934567405472596	0.943129458095157	0.879859530717362	3.11031319667716	-1.19394927311872	3.87739504318009	-1.19356032354639
gene-LOC117903362	0	4.40053718316537e-22	0.156727778441355	0.260006174502372	0.0567329675706952	0.139499801797629	0.666686429066561	0.766132336185135	910.236308953194	563.184483595134	1257.99494906998	815.721451397483
gene-LOC117903359	0	0.000823348299233523	0.0080757519798036	0.47293445734633	0.53814951447995	0.367288993288034	0.363189641842547	0.416937553365061	513.903406047034	119.992815221463	534.428765001577	553.858926725373
gene-LOC117903358	0	3.39453671796283e-18	0.265505254869373	0.911382670656988	0.0211500650126172	0.0363852465891944	0.333167583794161	0.410214741882862	-194.743695834722	-278.585034970193	-283.54603831544	-496.503342107073
gene-LOC117903361	0	1.17668985233222e-42	0.506747548046915	0.579254934027254	0.659148438612697	0.0759789457957476	0.907574214448141	0.406715112832636	-3120.08374948312	-3001.30026846377	-3502.02335401294	-4324.59090963403
gene-LOC117893606	0	0.0621256948483365	0.0709741929946471	0.620037666880644	0.0790094831285718	0.904480101076972	0.414976853780139	0.0604460284185741	648.250783082363	-209.094492538046	189.288043532446	225.58869825395
gene-LOC117903357	0	0.00127329072695422	0.469149609346217	0.507185280665963	0.707162543336336	0.0743869030719727	0.304803856044597	0.951285210927961	-1405.27930663912	-1555.57219720497	-305.233046727684	-544.69158888063
gene-LOC117893643	0.999996079532219	0.999996174453084	0.999996033758184	0.999995781361	0.999996499419241	0.999996018494498	0.9999960279044	0.999996391592465	1.32390427005861	0.287587713314961	-0.141414552462808	-0.79498398379129
gene-LOC117903356	0	0.133735910499033	0.708432489488434	0.410377610280229	0.491206643952113	0.718629306437086	0.870653445023306	0.254807245773734	-47.63487183953	-25.7692370765167	-6.21486553551472	-88.3701770294516
gene-LOC117903355	0	0.28216557394137	0.424103978905963	0.562325775265665	0.155496911585744	0.467462881923519	0.693052515331959	0.785745338727569	87.0994013258437	227.932321628391	-94.0773912665051	90.2245609232058
gene-LOC117893652	1.21933451829668e-05	0.048047214545193	0.217415253787715	0.233574307743595	0.537707699192987	0.059190260245077	0.00558539830332663	0.0027843330065451	-9.50773744274435	-3.74071365203519	12.3868289266409	-4.19444848920262
gene-LOC117902052	0.996890872189844	0.996910992139317	0.996645600599104	0.999934366581831	0.996718618029571	0.999967105690536	0.99996471786904	0.999931978760341	-1.06822511082333	1.1791026962609	-0.666554775144363	0.639477183975217
gene-LOC117901983	0	0.221733234089731	0.0118348966508309	0.707772308203193	0.000125065450299288	0.177572498898954	0.101329091536533	0.161238241334425	-863.956692850962	3173.49750378614	-905.610503809183	885.976071408013
gene-LOC117891241	3.88222268807097e-110	0.0764130035038319	0.313528843072601	0.526303277733799	0.284090242589009	0.658362437864173	0.147766686782804	0.0225154654607416	-1.54094230333202	5.16683303140796	3.05592463105094	0.147281203061453
gene-LOC117898844	0.999190636559736	0.999995768126621	0.999990475812897	0.999996576495688	0.999995697518403	0.999995697518403	0.999138652182721	0.999995768126621	-0.00826441540912715	0	0	0.854981423865766
gene-LOC117898826	0.998092814156422	0.996919801777554	0.996399261580929	0.996299800960186	0.996806123534459	0.996737916156243	0.996310376395532	0.996687385664684	-0.859732348287423	1.01170073584724	-0.33491698490526	-1.82051779809313
gene-LOC117898835	0.999419243965896	0.999999837908235	0.99971610957526	0.999977160798817	0.999712027864758	0.999997190144689	0.999734704965497	0.999714675661343	0.99506211409202	-1.87704107602748	0	-0.07137749875145
gene-LOC117898818	0	1.35823049254385e-10	0.0431644961437222	0.403506200517333	0.30642936139782	0.462059189110289	0.797834657563041	0.00763434688024196	-94.3894821838104	-57.2027487495543	-45.8547384306026	-165.576289806824
gene-LOC117903833	0	1.46750188872407e-05	0.114744330990349	0.32809172250375	0.88932576580423	0.912722617537668	0.713868023886107	0.466748437414394	-73.5577646314466	-60.163533324735	-56.843265826469	-96.4685260015253
gene-LOC117903834	0	0.0341950007392317	0.511956585412616	0.298501473757981	0.452051097693458	0.218031089883712	0.572093180907891	0.623422692893038	-92.3305938843698	-200.753111464604	-28.1187299069366	-51.7645477458766
gene-LOC117903838	0	0.748019608064395	0.820625328176032	0.349619473807391	0.372001131160147	0.00926646197527875	0.543304232415098	0.120233633703864	7.38420593550995	-206.13148572943	96.7398883715603	154.88464932118
gene-LOC117903837	0	0.0106968870010338	0.697098811559923	0.656370267719967	0.0612859101244167	0.104783544157466	0.779735665525145	0.433224328484008	-44.2555893814744	-70.4053220996003	27.3887670716363	-51.2682896137966
gene-LOC117903840	0	1.13746461023959e-15	0.855557212221303	0.103544359588666	0.758385974546584	0.181672916563292	0.765619690824852	0.424898332795225	-33930.8460580691	-29800.2663254953	-20349.3242843083	-28667.1548625237
gene-LOC117903835	0	4.30204439443532e-19	0.0282706492935075	0.575499057522164	0.851420371404857	0.169633977781747	0.95787360998824	0.968718979492551	4041.15153171123	3638.94367233886	5613.17113037806	5039.19896779304
gene-LOC117903836	0	0.242051113458718	0.188666667243448	0.432334329588569	0.76452221551583	0.275804498755587	0.850870174388091	0.515739945128376	-5.91216032441486	5.79850550859769	-10.341279348025	-15.8379197260268
gene-LOC117903839	0	4.27855657756125e-09	0.493043704764636	0.0387643304229806	0.439583663578147	0.427308175100579	0.589637067713821	0.685663063033337	-41.0197202211987	-22.3990266695635	-37.0931292066426	-30.2823726536091
gene-LOC117892679	0	0.000282698352730061	0.438154913598144	0.137031638908134	0.796171214311787	0.0849210763238492	0.0955825448564874	0.980247976161004	43.6790959981803	56.231404803211	15.1189446049523	22.2762801746953
gene-LOC117889915	0	0.33259957436844	0.0498709370015954	0.737526673427568	0.20982540082863	0.0464958524789728	0.103437687290468	0.458643272982379	10.310170280778	66.8830432082293	-20.279027291487	-8.33924624877065
gene-LOC117889865	0	0.460619517354147	0.0653444724808937	0.824244187767798	0.527002890486054	0.811953086223173	0.262412979524026	0.272276208147054	-1116.2810543091	4623.07014385397	1458.396246554	62.3931157912339
gene-LOC117903652	1	1	1	1	1	1	1	1	-0.332974363671147	-0.0215550623920047	-0.753496055113643	0.83988574693443
gene-LOC117889907	0	1.97675512697115e-05	0.0580820265050044	0.218950664425496	0.952896284304007	0.410710577410921	0.210466584878638	0.0882672849563337	241.428175597766	67.9850042233886	143.418767601581	273.536602964062
gene-LOC117889886	0	0.00325720380818778	0.000602203918851968	0.434575998323521	0.0934253108993855	0.127721495972294	0.0249857695226596	0.919525850115955	218.39542412722	628.01059864607	-13.4989826211863	268.769233125873
gene-LOC117889875	0	8.33299967053455e-08	0.653746003812017	0.675565221546245	0.0944833709818873	0.664806398607885	0.282580651489822	0.494105208434545	-270.224746969238	-622.798279201253	-305.768744327922	-464.93256539895
gene-LOC117889900	0	3.0896456795045e-05	0.260403909643094	0.937846301221987	0.0856723499570509	0.0482259671767673	0.0936939081916123	0.17061099861304	-180.6965904544	-495.4831263343	-101.804099446563	-144.799996658464
gene-LOC117893662	0	1.28056894341244e-05	0.82743825469978	0.204275912779723	0.437582466333803	0.0126020383337072	0.476599588169181	0.0303219346910734	-48.0814840403249	-18.645231571116	-2.39092707620811	-16.992603351393
gene-LOC117889922	0	0.0058563411616603	5.1387248233997e-05	0.459617462788795	0.000170332203580711	0.109113485653451	0.000185401948357819	0.133886601387666	-27.0933653532907	496.302844681711	-40.2513878428528	135.530720675486
gene-LOC117890041	0	0.734986844294675	0.70307797918553	0.254493062670401	0.223443889187946	0.658490419620029	0.211875728689528	0.594151274778129	16.0770692166697	-44.7316461686763	13.5200628628131	-9.10511431401301
gene-LOC117890067	0	0.000589360640420628	0.105837385594152	0.493010087949019	0.381293012172871	0.244758402371989	0.130543129629842	0.712214084971525	-36.6308715695022	-21.0749743851934	-14.3560172827288	-11.8713601399655
gene-LOC117890050	0	2.56516052725228e-05	0.0714445672019447	0.101359628530372	1.35223247733789e-05	0.0668080732222802	0.000232138244585812	0.0411032378948052	-18.4003287436601	800.081878173447	-2.85722039761004	254.285282522374
gene-LOC117889967	0	0.126195677114279	0.610735240470834	0.76765487181367	0.0556601819561248	0.0446688099439659	0.719087629614063	0.204761496678023	419.20749727166	-550.799476810177	647.488391602234	445.071937392387
gene-LOC117890016	0	0.926461320116607	0.384900373484389	0.0595910936763402	0.742768223384548	0.132265372451868	0.00433848377245657	0.930494370971457	77.4644559154867	108.460373153393	-113.154916826607	-66.4449406429001
gene-LOC117889975	0	0.0679772248050852	0.101319387676921	0.1473644255509	0.706174909003429	0.96759965496518	0.0936974821869798	0.698608781890164	-182.644968242867	-504.459106572947	-380.326697117465	-384.852766284543
gene-LOC117890075	0	0.0283484836651107	0.0864553352929117	0.640855750616592	0.306428781187802	0.337701578134159	0.56554013780975	0.624415524279611	-916.92567384436	107.508911315257	-1315.91574576034	-1004.35691081331
gene-LOC117890031	2.54333008432909e-05	0.863878558570234	0.75303023380771	0.234436122744204	0.875565359974517	0.124736364069128	0.101614404324272	0.228571179146512	0.517521131259263	1.34361071428968	-0.0020186132206832	-2.69731371702117
gene-LOC117890053	0	0.462501320540466	0.0144737026021115	0.808914152646906	0.0367317065862437	0.848899499856738	0.0971549865490293	0.843482035217597	674.26281834206	-364.875610346317	641.85582599525	-214.732204405703
gene-Trnar-ucg	0.999265337611608	0.999776883854981	0.99934236188145	0.999779939122918	0.999768346519173	0.999766995298058	0.999765291299374	0.999778235198551	-0.710796337159457	-0.0215550623920047	0	0.227627567514437
gene-Trnas-cga	0.869704252061548	0.0403165247713199	0.483401313240329	0.756838786603472	0.812996329512969	0.321957750570879	0.749472681381851	0.699464505454663	0.745951550713227	0.335911498431203	1.16940004027322	1.50115164376184
gene-Trnas-aga-2	0.997612128632196	0.998531779696291	0.998621270099409	0.999967785951936	0.999940467318079	0.99897565847897	0.99856712784537	1	0.355011617058153	0.603927269630973	0	0.13063166987901
gene-LOC117893695	0.999927315017968	0.999965796162634	0.99999969359658	0.999966041814013	0.999965311452772	0.999999838214811	0.999966850653558	0.999999353851942	0.355011617058153	0	0.683961492394887	-0.119875447569164
gene-Trnas-aga-3	0.995302965352509	0.999984191666262	0.99996389178133	0.997860974641061	0.999938627334662	0.997782506876159	0.997783401266171	0.997827607722728	0.732833590546463	0	-0.37674802755682	-0.239750895138327
gene-LOC117893707	0.993871824365578	0.997916887195939	0.99811502942181	0.998158119509418	0.994325537641571	0.998263529276272	0.997732480885998	0.99795252296811	-0.0645149342942037	-0.337894618708017	0.341980746197443	-1.7751859760873
gene-LOC117893723	0.773514680537138	0.99708277680294	0.998473613969014	0.812976744395634	0.80845087022384	0.991164766619891	0.998144517155161	0.805496386563789	0.640050497033867	-0.384786614329863	-0.106220375373996	-0.00585488945079232
gene-Trnas-aga-4	0.0896859865267524	0.792068010154554	0.0630229999690849	0.207238937486313	0.790718571324808	0.338548786213886	0.17996894187626	0.252804586498136	4.75460750308523	-0.037548996017235	-0.482968402930819	0.0388133733351443
gene-Trnas-cga-2	0.993802227659478	1	0.994693896874939	0.994823768898636	1	1	0.995141801087056	1	0	0.0411270045071966	-0.0339721283144754	-0.761071943315197
gene-Trnas-cga-3	7.70605958437807e-52	0.000148352482507536	0.0172048494786634	0.533837293603153	0.0106980213651311	0.69653097887911	0.667240255880374	0.899019045390786	6.62223551367391	2.50953680809101	6.95949948164011	1.70028533972961
gene-Trnar-ucg-2	0.999950323448846	0.999948579854148	0.999986067022442	0.999983895653828	0.999983759655883	0.999982879088353	0.999983727555393	0.999983035591458	1.28010099406773	2.56982505532334	0.229537915717837	2.23374183830398
gene-Trnas-aga-5	0.999766404400063	0.999784621092374	0.999795182311128	1	0.999790384890721	1	1	1	0.0295626122743267	1.32804029216325	0.307213464838067	0.342072723380577
gene-LOC117903155	0.996944750042248	0.99904115541685	0.997205707134731	0.999024125510522	0.999162340776806	0.999033136629133	0.999179370692584	0.99917035956803	-0.0282341126970503	0	1.11257396628093	0.29740446059464
gene-LOC117890174	2.35755584921562e-12	0.018422880381178	0.834371747007421	0.196125221730418	0.395134847421269	0.790962646659443	0.233314738660272	0.548393932131965	-2.67946654009576	-5.21081897138225	-1.5614453897334	-2.48536735199954
gene-LOC117893780	0.99221491070778	0.998581471732587	0.998363776246015	0.998597696408759	0.997477140100366	0.99302542941196	0.997625326381877	0.998673986898336	0.37782197348831	0.432906537098227	-0.304499780497299	-1.04082326873761
gene-LOC117903087	0.999415780330346	0.999815876326572	0.999806835952335	0.999796793307607	0.999840364075444	0.999799763327319	0.999447712765687	0.999824251073948	0	0.537626430612687	-1.16501136402984	-0.734362707349683
gene-LOC117903082	0	0.31404724024479	0.256005629512208	0.645616998020814	0.790599549977268	0.800795072102763	0.204130844324062	0.406472653542267	8705.50453574889	-1807.51040773164	3400.32604625876	8872.49215167199
gene-LOC117903088	0	9.95981696984931e-08	0.212189549958742	0.827397538300559	0.000767308841034849	0.911183895328236	0.0684528108596883	0.00970878470633537	453.60750072182	-22.0238537011603	210.107426230855	152.20293281269
gene-LOC117903092	0.999306563637399	0.999872934234752	0.99985649326862	0.999858828356545	0.999590450492679	0.999858687878396	0.999858687881647	0.999858828357723	-0.762362156299447	0	-0.753496055113643	1.24453255888463
gene-LOC117903085	0	1.00752286917296e-05	0.00986430243080375	0.368737041901267	0.104597388130145	0.0172808246031301	0.0175860488963381	0.870869261435524	275.768375680447	584.722671091517	31.2169180033368	204.753595593773
gene-LOC117890205	0	5.70801682609451e-16	2.75712132929188e-08	0.605551205496821	0.537689480141769	0.002429027532338	0.188759024890438	0.668066988899961	138.010151531747	73.3933750323137	248.455461528821	201.419618261741
gene-LOC117894707	0	7.4432761801029e-15	0.0130930507690617	0.0905753237983567	0.240389357631043	0.0209980075222836	0.0941694214428323	0.192316963246051	756.519642995833	829.716654686283	220.689917249883	601.07146457875
gene-LOC117889756	0	0.000173252331724953	0.566528674869547	0.118840529127154	0.977952208303937	0.796715187341759	0.285408633135134	0.20564792406037	94.8922999674367	235.461753416363	175.96915928434	57.0388650855205
gene-LOC117903743	0	0.329082834402354	0.053338214647681	0.935659198975081	0.321427227711992	0.061114957295681	0.320736730771106	0.503514537602646	-128.33859661433	472.915948326353	-551.6467043329	-471.80437716491
gene-LOC117903444	1.3272496985331e-42	0.0990489943108284	0.053027577934181	0.809377206266011	0.558280561646796	0.0123101112580144	0.466021396805671	0.101418836103558	1.71462813100537	-0.231701182922739	-4.98511102748653	-2.51990261297873
gene-LOC117903447	0.00826183403438789	0.227895543768484	0.0710244147161198	0.0634892181606492	0.0051387420926549	0.612528463257539	0.658642480914637	0.0229416852505315	-0.752603300794097	-0.332589084306233	-3.16761881666072	3.05663584414905
gene-LOC117893979	0.753373364940629	0.787226634544324	0.246721437071001	0.0956278083988636	0.0736668603766781	0.537160006402095	0.813757993271688	0.569371307670491	0.35462506553658	-1.36596173344111	0.742843546874621	-0.822998982805317
gene-LOC117903446	2.03378975501617e-188	8.01028441241169e-07	2.83883610776692e-05	0.278937744739739	0.407140711980632	0.0381232613810328	0.0643654348988268	0.363675396292816	-8.43728518300391	-9.83999289986606	-6.99827262766168	-2.66041850589496
gene-LOC117903442	0	0.441707286686741	0.118093907850777	0.451545646171729	0.136767107811876	0.406370047444943	0.386539000324749	0.372925765961155	1.49038101556617	-1.6115615487567	1.81048749954253	-10.1272954958195
gene-LOC117903443	0	5.46489061999676e-06	0.173221112674374	0.392388110333635	0.115790345580652	0.903028349519893	0.348228519863164	0.134172485776722	-2131.38342509322	-378.221121837671	-1350.34587298124	-1206.07186827131
gene-LOC117903445	0.652354490207486	0.395935310438839	0.174565072214435	0.364162834865314	0.168601434935138	0.641073079077193	0.0958124430668045	0.120312639728267	-1.44268797965022	1.03986596863073	-1.74036096750459	-0.393890589640357
gene-LOC117903439	0	0.060000396772353	0.0446715962336137	0.968740401378113	0.269811582400703	0.352385852725418	0.170397428494714	0.259260597244012	13.454770886679	147.347844548075	24.9370137243787	24.822358037479
gene-LOC117901976	0	2.51701486507012e-08	0.92696314047896	0.138233315345842	0.511300337154918	0.592703341734583	0.711142986811119	0.66600674564501	-78.910860013826	-86.3683188787183	-84.3241887377897	-127.011336835696
gene-LOC117901984	0.999197645065864	0.999085681299734	0.999755950744061	0.999744513064876	0.999741735408079	0.999698721718385	0.999716634810215	0.999726677133722	5.8733030686908	3.66485209835372	1.98363790950685	1.46031306700769
gene-LOC117901993	1.25978572024328e-07	0.000189036875624692	0.104806092630555	0.424637030932408	0.459478320197736	0.193814248450975	0.463270934960022	0.921435567815411	5.17827878635905	3.31057332840981	6.9087341173573	7.41952668471243
gene-LOC117889630	0	0.0217563589361963	0.0319711640230993	0.504799956030913	0.00253450136337418	0.130608414590277	0.106647179824528	0.403031004637731	-1.39830901270898	235.749897647406	-38.2026856584511	82.0205548717859
gene-LOC117889633	0	1.42901290593004e-39	0.359548387151157	0.887515262859286	0.204996598594188	0.255466399546393	0.255826661552136	0.355368196176618	-72.7046957389411	-40.0661866911891	-71.302244051013	-59.9328260788585
gene-LOC117889632	0	0.030572837762909	0.250041372740626	0.42953787763464	0.256072295543483	0.216109948625241	0.263849063946866	0.237839298653024	377.76811836025	69.4081032998097	59.1335436968702	58.4364335134442
gene-LOC117894451	0	0.0590264372881441	0.150524477441644	0.817853498177219	0.358479334588764	0.179099756089802	0.0900312585481889	0.90340692741873	-92.1550010082899	-161.737526420091	9.84485019544991	-53.4460546298146
gene-LOC117894443	0	6.25131628466277e-07	0.282982856775245	0.209386926904741	0.0267796316013309	0.902850239899633	0.00574965546707187	0.903409281109191	99.5632820024468	331.20868153287	122.020602386403	304.39772885763
gene-LOC117901954	0	1.72444815729966e-05	0.0188339542359497	0.16968310435833	0.00147311918815482	0.0024051854779259	0.0167408757055893	0.127795783781555	87.5859415436536	594.234291914866	-19.1258599086029	126.334868541318
gene-LOC117901930	0	1.247109520138e-21	0.0161634082711016	0.884159875482507	0.834053007857941	0.832651592461928	0.387872571232595	0.677656291907855	4338.12147098254	6446.72818807895	5402.53622645878	5832.39368619917
gene-LOC117889590	0	1.72734578360245e-05	0.446668109017369	0.664677696942664	0.191907643659348	0.16250923747811	0.209870316108937	0.346660015757399	201.724361464627	498.125839715657	142.55572364043	183.487823547523
gene-LOC117889591	5.8410602639453e-109	0.164907467807925	0.53925905611637	0.983976575413647	0.388260713905692	0.109786223516785	0.637990406628539	0.565465840792219	2.6111391151378	1.08541491367586	-5.90137950398319	-23.4921014269154
gene-LOC117889588	0	0.00615922028830207	0.26387196142892	0.239633651788116	0.300840884542426	0.919995829418157	0.352529727698901	0.315849165856057	-17.7281533936739	-4.92418450128097	-13.452544292537	-16.3046595408036
gene-LOC117889589	0	3.01458890979232e-05	0.617828531340306	0.24655424103415	0.637779787159391	0.0589433010893991	0.0647600094844871	0.648740270837171	289.467291981823	313.90459574963	66.3578392354502	150.275275831203
gene-LOC117889852	5.20724324915069e-46	0.00125665357899072	0.77071463969741	0.495632510551773	0.784542524492087	0.913231280202123	0.435423917104237	0.480942154433874	-3.79437229086059	-4.4392606368987	-5.33072079873728	-3.49459924216686
gene-LOC117903512	0	0.0164468051670082	0.00415667999082731	0.649851603799381	0.0440215741918508	0.0615453553288293	0.0507302808803237	0.900967127243204	317.94327341036	1212.46124659292	-218.371823406967	404.285178375379
gene-LOC117897289	0	0.10369027035404	0.728949141950166	0.670897398907132	0.000195918142535177	0.0263373772484047	0.0528238365613276	0.0605819274755076	-83.3909669538266	460.102061030897	-124.04515213751	53.2200106259868
gene-LOC117902986	1.72269202525246e-50	1.1549482038668e-10	0.726035279650664	0.000246962340392567	0.0925148430447656	0.0240067132533457	0.366965380912961	0.893864686646443	-12.7496897356601	-4.59977050546533	-13.3626448037545	-10.3470101778661
gene-LOC117897487	0.99965328441899	0.999644794011764	0.99957518126661	0.999632606112297	0.999622028128204	0.999583114398612	0.999627522918654	0.999590919018049	-1.46601968609316	0.459088649604908	1.25258163561095	0.872006084348708
gene-LOC117897493	0	1.08190808586084e-05	0.0923708048556647	0.733318284359124	0.366796699465156	0.89062296629411	0.398153073785034	0.282990561875382	300.568499586939	128.439961756743	212.041045510511	247.552867928603
gene-LOC117897691	0	0.000168801120803993	0.0190042229767548	0.498510417001068	0.0440039978904145	0.082122291451569	0.0188726928720555	0.718619507363697	420.255417614498	1139.57619227287	-51.3816105559633	523.731576966067
gene-LOC117897757	0	5.35722307475915e-10	0.118300656143088	0.143408091071919	0.00262800004852376	0.0774016542677739	0.0296835300642883	0.3423715851648	-194.39099808524	-509.665909475686	-112.907372291474	-313.631982245583
gene-LOC117897748	0	0.000335192829190135	0.35318092181345	0.706729525230901	0.471386132072388	0.978304693333315	0.643750751453456	0.303480193341886	235.371328999747	77.9276952752832	138.500956356417	162.24113562019
gene-LOC117897734	0	1.19124240490519e-11	0.0476843751184318	0.232893065177344	0.19966910200609	0.0158415062405234	0.681913854632918	0.373519301896828	-800.024169639873	-311.271514066389	-1232.17033649904	-1247.73273223911
gene-LOC117897766	0	0.00512289870471485	0.320859972083598	0.817363456106949	0.7585745498999	0.329165161893328	0.706134254401542	0.818264714517133	-6.23818519676366	-5.6590610000228	-13.968168949749	-12.2894356823044
gene-LOC117897711	0	0.958150641512999	0.044666831894437	0.469340690620212	0.421150894898336	0.204475528600348	0.403036174758444	0.0261026833445626	-2.39480495614562	23.8294604723569	17.3695712454172	-39.904987654053
gene-LOC117897701	0	1.04440939935954e-06	0.175446120688744	0.135306471911636	0.989838548123427	0.103078678538332	0.0740213808340134	0.0445578163837354	237.06981274958	491.152525715433	279.996401476047	65.2538141617197
gene-LOC117893999	0.764948727257845	0.957552368930156	0.762512638942835	0.535434515972849	0.605976658337501	0.000475878132329996	0.728710361907463	0.904907489485529	-2.5167943957983	-2.56915404077722	1.59352368937024	2.52109032670501
gene-LOC117897845	0	0.0444254149755169	0.553787242210736	0.233670590405056	0.0985801243592671	0.49358691370104	0.915118206186501	0.663292360149856	136.613251224293	-30.99998990528	152.561919975727	58.3208636201468
gene-LOC117903699	0	2.8682886106561e-12	0.0396149162537043	0.0215210711664233	0.420717599804174	0.0149813664734714	0.360695439337047	0.000397182395725166	342.139243924523	9.73321444078351	238.966518508157	414.704639078107
gene-LOC117903698	0	2.40401957206191e-09	0.878271834370972	0.694227003925446	0.462045427385823	0.0825390395655489	0.613388668316929	0.00930665747237012	488.523257052507	803.322798178239	634.62251424442	85.6520284370572
gene-LOC117903697	0	0.0157032136864984	0.701303641382537	0.765965686622267	0.445876317588812	0.0359955048752347	0.179781242802	0.552388044194854	35.1783911188187	-22.9961956004353	106.704666001009	92.6899042946877
gene-LOC117903696	0	0.00117829462033319	0.378527945948637	0.334754338640867	0.804719847463557	0.539893420528137	0.0301740274457507	0.6370797192905	81.3583437186529	143.035804249109	83.024803784919	65.8231903192257
gene-LOC117903695	0	0.304325567436676	0.157058039513633	0.910196215606286	0.0187879177119016	0.811015450221978	0.470664301462781	0.556168802418122	288.585611375227	-109.18116220156	168.347080385204	-67.9718513783068
gene-LOC117903694	0	1.06736346218773e-05	0.475160992236068	0.918425633889469	0.455953216585914	0.750015537068526	0.25682932001932	0.245736447784043	-112.91480677319	-96.723804922673	-51.0265012678667	-127.57913719461
gene-LOC117903693	0	0.00951234536192803	0.00667460150999474	0.967561708173222	0.327880777331132	0.417782086567777	0.683168860698804	0.482102050985514	-35.3354619854402	-1.38757762580934	-38.8862794845052	-41.1300209813825
gene-LOC117892190	0	0.270895509694453	0.000690616802262243	0.217988510638482	0.00855048396748218	0.169340518368827	0.00113533818780926	0.250819296448221	-53.1135746590601	354.930031581223	-86.1908228975435	72.2044297400334
gene-LOC117892177	0	3.09757641739509e-06	0.0626359359081784	0.827883770352644	0.849737676990813	0.125262594544995	0.671022960079562	0.215044583769712	-630.531077992434	-221.074760415147	-686.89522004272	-800.270706959003
gene-LOC117903313	0	0.045132733035479	0.582643591856733	0.239973783145717	0.484464973163942	0.887865853446243	0.568012438000973	0.560738186892073	-8.7500881212061	-1.41929318251967	-5.15701650626543	-4.63042356146724
gene-LOC117903315	0	4.01622746996114e-17	0.168200044789831	0.0168116402101481	0.0246884522332306	0.000480743487541753	0.00575036388415492	0.0573656054635637	425.95223329157	889.00344707132	255.54679160229	267.203985718257
gene-LOC117903311	0	0.657524431580389	0.292356806145471	0.42417610271139	0.0799049594122365	0.101002573578935	0.812107192484114	0.383449357222193	11.6422438010733	27.0817522832183	-37.6492198993471	13.2259163839847
gene-LOC117903317	0	1.67837204151114e-08	0.0149230141923409	0.993879655855398	0.0146793593025228	0.917155818940505	0.128156482399458	0.374641368171996	243.216578956514	124.290856096172	282.883190582624	68.4753340089729
gene-LOC117903312	0	0.0505890639320562	0.443019936567193	0.090236771094359	1.16957326075369e-06	0.628899587779819	0.0101483870248098	0.986804853600384	195.06583629482	-59.4042159308331	156.099361244796	-85.3169217710636
gene-LOC117903310	0	0.754504552599347	0.0354234994384541	0.000297327456535352	0.418876849100385	0.00122590227787853	0.535199904926018	0.400920036692409	-18.512224221105	-44.5692107693713	30.1903539650326	27.8330496549813
gene-LOC117903316	0	0.549182361968793	0.162956263492569	0.089858092043127	0.104284985398781	0.0895558710016142	0.770442564961655	0.688864169216879	36.1955976844768	-117.216675412813	142.384764499117	42.2317372681664
gene-LOC117902874	0	2.07333683802829e-09	0.930311903507258	0.603907908374744	0.827675518651968	0.9260930714929	0.407345683032089	0.789169131039736	-21.762114987739	-19.1732295363868	-19.6936725389009	-19.9320633744943
gene-LOC117901234	0	5.08740226935844e-07	0.0726633467706394	0.236706652526504	0.130440479620038	0.0431027778006247	0.0784324010203317	0.121401589930054	443.165483062685	545.541048161433	3.22896197901696	404.255717196442
gene-LOC117901135	0	0.00041748458882404	0.162306302645002	0.713278866692901	0.0341540751073005	0.0805531099838935	0.390652277173037	0.0437247789027357	518.311839425587	-209.465988818997	463.816497135613	479.010633849217
gene-LOC117901207	0	0.75811715377117	0.0142018761336646	0.232218853889093	0.180731863805578	0.106980795277703	0.451831117016303	0.00105510681765468	53.0446240949848	-90.6628920376722	-0.287546101243947	59.7577578126717
gene-LOC117901176	0	2.76619551522055e-08	0.154658879828915	0.143495959331936	0.185512982850276	0.80108595455049	0.712790472902262	0.153524358612384	241.62686033443	68.5322024119574	164.54886189636	159.960085643205
gene-LOC117901197	0	0.0206480689488332	0.742893103189319	0.691487215021683	0.00242348815950421	0.811322565683297	0.00321346276151143	0.511894704928795	-8.08481889452131	51.247657030202	-2.33839762540464	32.7888235142807
gene-LOC117901224	0	0.282811211670544	0.39798125976473	0.907328737189608	0.797195512544517	0.342348071685707	0.430647176457627	0.850991855466782	-2.37938954602004	-5.33091424464331	-16.3135300444837	-34.17657839981
gene-LOC117901152	0	2.89204646754372e-24	0.196085302979138	0.43023061571333	0.694982311793776	0.000148988886200304	0.465149564207225	0.000911650311734126	3330.09269643523	878.734824618434	3558.2071204751	5645.7844665363
gene-LOC117901146	2.71792970533262e-136	0.201959887680949	0.0860431702871081	0.673312122506418	0.983733386673428	0.0271675066422206	0.00761231553678703	0.235034476689092	-0.346739880584356	3.18266533246646	-4.27912474487532	-4.21512260609973
gene-LOC117894137	4.67756990334608e-81	0.00196249005366477	0.110430158602834	0.993240649708177	0.465698668701898	0.321783124506548	0.347176461653809	0.479443337427983	-13.2081831502554	-12.1244093219555	-17.0699395223776	-19.9162087267825
gene-LOC117901080	0	9.14250977575113e-08	0.0373993736404509	0.470434867033408	0.00554737815220359	0.259486882588339	0.00911831248740669	0.758215697517893	361.86229019986	1322.96277460861	185.802330456994	793.653907223101
gene-LOC117901186	7.07216494101822e-18	0.914146942730555	0.588613114406628	0.0123996904664233	0.862831641831206	0.732254423850989	0.314417677118422	0.0935380940023442	-0.781508130763707	1.46540714220717	1.78527852820155	-1.63218226951776
gene-LOC117901216	0	1.42097535825874e-09	0.759766080536768	0.783172716521444	0.0911087681061337	0.389166139649557	0.754407531329128	0.177006667514281	308.797269905494	78.9858416300233	266.975744014197	241.941817838915
gene-LOC117897400	0.998329987467264	0.9999907666584	0.99841394463233	0.998366106800923	0.999928855759337	0.999954563427215	0.998511912120833	0.999965058990463	-0.71415544182087	0.418344392967392	0	0.22602696184319
gene-LOC117894188	0.996996556862257	0.999961272460528	0.999888384990403	0.999960400745027	0.999960400745027	0.999972627039825	0.999961272460528	0.997226606914633	0.355011617058153	-0.337894618708017	-1.07044074582216	0.342072723380577
gene-LOC117897394	0	0.000810630980851309	0.229283625311175	0.435189852584282	0.350205381875204	0.356543114942026	0.826782483832277	0.37076648379169	-100.024695773964	-15.7695261622866	-110.276323901754	-117.680187885715
gene-LOC117903499	0	8.48986081095565e-10	0.528847466788541	0.0345976190481752	0.0924257205140508	0.583185986403446	0.639007819468783	0.00834878045011121	37.53507682536	32.5176641358653	13.6664949976557	69.1578015811851
gene-LOC117903493	0	0.885938750491723	0.255730536333722	0.969373556516626	0.268505971251889	0.91108884048877	0.311924296277537	0.697701145649785	1709.3220537632	-2700.92691637843	995.596309429671	-1094.99787795656
gene-LOC117903492	0	8.07876218133861e-09	0.111660764162024	0.476054104061385	0.00181842041486481	0.0603123534084505	0.015677874193887	0.850627616580484	819.044985728847	2574.56059377161	197.914688394796	1358.18028688966
gene-LOC117903497	0.00104378472832051	0.725813312886864	0.742328901065597	0.757685154026059	0.595499719951096	0.107119949511174	0.00340353200008774	0.803328320175655	2.59464838885306	1.19114617613554	-0.825376044857695	-0.734710275484308
gene-LOC117903496	0	0.977894889542586	0.0133960556511266	0.787508913261204	0.861580464567865	0.466758014792827	0.341963007294709	0.138561295752091	-62.8249195920677	12.6423994565427	52.8340083478554	-9.05109362401433
gene-LOC117903494	0	0.230070293269962	0.0378393171865568	0.53563668449739	0.430022599369699	0.932091787261912	0.366962059723958	0.602179838463662	-20.8125746750297	289.32968515183	107.30656709351	172.732891663123
gene-LOC117894215	8.11330956295491e-63	0.572921983682213	0.118525610432551	0.60981209119534	0.0793610326573503	0.656746190507227	0.258880315181768	0.0181741363959232	-0.770872761958296	0.4746619045994	4.64607101012755	-4.59491011268636
gene-LOC117899965	0	1.92805830318802e-10	0.534213367432918	0.0226942141532564	0.650667154770398	0.982620731431134	0.0658642013256638	0.796452129967392	-907.357068688818	-787.570154791724	-985.15294270917	-808.462917747034
gene-LOC117899973	0	0.545035102769829	0.123522833946201	0.483300147779332	0.363396811651833	0.270316341316549	0.604355034148514	0.803408144183209	-18.2315866974395	-103.185205122834	40.2834743020831	-5.90410334470926
gene-LOC117890221	0	0.244723654431053	0.0623249371392768	0.901194345304828	0.0194850006454579	0.136152117265361	0.113507483439151	0.498977053385324	137.01117161957	-149.89201190741	211.415074449827	42.4215428923164
gene-LOC117890213	0	8.37586161778884e-05	0.712784281529338	0.655101460960399	0.514650458785815	0.618314122349375	0.763064911731249	0.32236334001376	-1577.00801409292	-1309.61716003294	-596.17827279055	-1685.31332204732
gene-LOC117897071	0	4.63858028416722e-12	0.0134743579790675	0.984070333251219	0.391319463251025	0.950479125124234	0.286064179738092	0.0657891825373959	-365.684064174537	-243.485813324166	-192.61265016185	-417.002240183817
gene-LOC117897123	0	0.000471163513173511	0.3450864711288	0.749868085143195	0.797962002717852	0.514523407876394	0.611934942426133	0.341950902857389	-6.95130063966717	-3.0448700574554	-5.8135282613973	-9.80282145157377
gene-LOC117897107	0	0.238098902540588	0.0573973491857225	0.336898717889804	0.227243025697079	0.94793750074192	0.0487711253723184	0.0063659465039344	-5.1520759868262	1.2733021143345	5.9574680863003	-11.5126158461269
gene-LOC117897113	0	0.0270287814947933	0.446395649297199	0.990342841618648	0.921739658846307	0.855302384357581	0.947728018505501	0.555152591463078	-14.4391914785089	-9.6853270307888	-7.4033120974441	-13.0115562709818
gene-LOC117897075	0	0.0202808104439625	0.00999836360145292	0.654228908235585	0.00547748845617882	0.313944296241404	0.000100171343025695	0.000323229258513097	89.6871749544111	-237.680701658745	-55.4514398422189	-14.0830324070121
gene-LOC117897067	0	1.87892232812503e-09	0.0335133634277677	0.691189712886696	0.171716166506155	0.474535896941382	0.0440431715137464	0.882244323642433	2789.26834949217	5835.32170809266	4432.47812286927	6431.7872010544
gene-LOC117896964	0	2.14838823863958e-07	0.14384264270525	0.320431439843475	0.145756559864056	0.884544738908167	0.683349942952324	0.479954137804173	-2916.51505486346	-1255.65539924609	-2605.52265036991	-2048.9006998398
gene-LOC117894242	0.999393081540046	0.999883787687183	0.999869466181523	0.999883787667044	0.999873121831995	0.999648421991189	0.999873121842397	0.999892428890115	-0.348259361213983	-0.72268123303788	1.02594223859233	0
gene-LOC117897061	0	0.000131916147984804	0.328387776022953	0.189605135109709	3.79268740384896e-05	0.653033548518941	0.0374801062205914	0.210367572656954	134.502844260301	-978.066656449777	-57.7038982140734	-722.75939342044
gene-LOC117897098	0	6.03687500589021e-12	0.432106306587143	0.166054854508168	0.0024842373487967	0.980386259824881	0.447809599719221	0.257649478685364	-105.819948654906	-432.853713450824	-217.037601930379	-381.379398601801
gene-LOC117897084	0	6.70558874769896e-10	0.719935568811157	0.604867547426529	0.00849473794561633	0.000297445222062502	0.0742274558215877	0.0153914627286035	142.174867247398	-44.3611104145533	177.657127842867	180.843222689896
gene-LOC117897015	0	0.00850216230464772	0.619752091773489	0.0197964731573719	0.163835544278884	0.0525165700070011	0.0744756504732455	0.881440281237595	349.753993326444	633.95235488265	-90.7524257408204	199.673213218211
gene-LOC117890820	0	1.45524449059679e-50	0.140431535212352	0.181789087114315	0.63201747445471	0.433677878496167	0.0937309904585752	0.0998481711113923	1066.3205253791	901.127306146976	954.269396455777	1149.38212156773
gene-LOC117890789	0	0.00154631904226453	0.133570637567348	0.685427578581456	0.671746718047361	0.0165240653544684	0.833052418110826	0.971736386375617	63.0066466895406	60.0140200618783	12.9216026128383	2.58418636923301
gene-LOC117890866	0	0.00024347112887985	0.754643692653557	0.750388786428375	0.0839228086199317	0.293783066322468	0.982812071622151	0.924634610873018	772.272617826523	372.301851151337	522.62387715674	86.8591333694235
gene-LOC117890846	0	0.737609548009861	0.809628026484436	0.684563681039411	0.299403545738602	0.327805815229136	0.41772556006715	0.194382527542012	67.8981452741954	-114.412709924916	41.5599696186927	63.589225127888
gene-LOC117890773	0	1.2042986016223e-22	0.000485453121978659	0.132559983136538	0.0195782341380409	8.3432019618102e-05	0.0763455719389425	0.720452705621549	2951.6607823263	4955.86996126177	1034.22449427653	2221.75345091553
gene-LOC117903328	0	0.189430402407204	0.371937318621537	0.821712930737559	0.887789301803026	0.219592934125055	0.786410509636616	0.910481816264645	-9.66832526674045	-8.17714051137727	-140.312531368119	-121.172202623465
gene-LOC117903327	0	0.0221482958834042	0.481947305174465	0.281863587358607	0.0902743967811346	0.568428801379099	0.116750635476425	0.384680669229537	25.76658633016	661.313582408767	77.847816017013	274.803222041193
gene-LOC117903332	0	1.87616186419893e-09	0.747558933048099	0.653606014813041	0.0643260101667656	0.206614156589474	0.619626622949982	0.124727871875517	-331.709741737387	-908.856770414534	-365.287535773979	-430.153964424836
gene-LOC117903326	0	0.000707903673110236	0.452120045189144	0.0479140824532502	0.00012514245713178	0.0619574127199275	0.040108924821204	0.172388316031993	5.18815430420727	1101.55819542096	-93.8184603831069	381.92684172813
gene-LOC117903331	0.66823516924284	0.0892545302913723	0.431863598430986	0.673429643673668	0.797167537073365	0.165405258841991	0.934686870438265	0.765970385308479	1.35643943547277	1.41888759184595	0.208378954930051	0.118921890977427
gene-LOC117894252	1.29328346144527e-18	0.629533365741884	0.952693918016668	0.89938048488604	0.558974030430452	0.00163459024006349	0.670402919441808	0.0975712734142718	-5.13307552566347	-1.04103437065078	2.9177633129625	1.357580370157
gene-LOC117903330	0	1.12930346020581e-13	0.320829697890288	0.524401133213222	0.887667896083034	0.493802438240935	0.559879135054493	0.215404212129865	762.56444312127	591.90365553287	428.981615908646	680.09049942208
gene-LOC117901467	0	5.93595333613672e-20	0.386891184968311	0.592026005060199	0.560922183700137	0.0462611866184722	0.748516156181978	0.0423373180218697	3384.99163180304	1612.62579101633	3251.87176402759	4459.69139689566
gene-LOC117901407	0	0.00684163894200444	0.10878637686749	0.805747761387368	0.521238253536591	0.598133277677158	0.241561987403961	0.610628734238269	-13.5646580501671	-16.7776783271257	-15.6027312112655	-5.01681060344104
gene-LOC117896623	0.999207037632235	0.99924332355759	0.999171877203199	0.999190868780881	0.999263380806926	0.999094346623338	0.999262681914462	0.999190702800999	-1.14354323444917	-0.69661956769781	1.24641788554012	0.722749148315507
gene-LOC117894292	2.41391128606466e-103	0.556164788481402	0.610423147824937	0.667710183947782	0.100981014198083	0.673091111957445	0.395102369303689	0.018069959615449	0.439224840590395	2.14054498582961	6.14428045959872	-5.56440513095398
gene-LOC117900445	1	1	1	1	1	1	1	1	0.732833590546463	-0.0215550623920047	0.270527652182824	0.6001348517961
gene-LOC117891144	0.999739231185592	0.999750564118342	0.999928939702426	0.999904904861607	0.999945714058767	0.999916544760456	0.999908872055738	0.999912577643451	0.71002323411631	0.287587713314961	1.66891399452223	0.497813023553853
gene-LOC117894427	6.81131231294409e-83	0.0180557333692095	0.0546323370684062	0.423287358523738	0.00725840325822256	0.380314631535037	0.451972651811068	0.377716060948537	0.632060869037018	-8.36883494262333	0.449730257646294	-3.7786721697261
gene-LOC117903156	7.10529606537649e-23	0.0906012373171011	0.221298825928013	0.0244261751544301	0.521360868117014	0.912409210365333	0.118734803726669	0.696095880926037	-1.49185145715963	-1.89866736306868	-0.339266995235849	-2.50905810510153
gene-LOC117894421	0.999261099678629	0.999764198627564	0.999980433697554	0.999764198641513	0.999986133634091	0.999764198641464	0.999986133635875	0.999986133636777	0	0	0.273609527218234	0.795217484148493
gene-LOC117903705	0	7.9557213918932e-21	0.261643245115576	0.000614773695077525	0.285608310690447	0.842069519153551	0.708800359432458	0.195268478449166	-230.852874020705	-139.177349848316	-207.481055650332	-229.357757272461
gene-LOC117903706	0	0.00037258100561848	0.586015101373504	0.689198625446525	0.540732938233099	0.32552972058994	0.0697170066603015	0.0405412063620806	-9.3626897652741	-2.8253412354259	-4.84613023202473	-15.4127085761241
gene-LOC117903707	0	1.56360053130701e-30	0.572865960947497	0.308927411639096	0.165322363452383	0.178864550859893	0.72019794554073	0.0337349894632531	-2154.07912697372	-1031.75094585546	-1957.25920922684	-2166.35619648976
gene-LOC117903708	0	2.44557847837918e-08	0.914280912844394	0.0924812086894857	0.662201509576552	0.0773987087150971	0.0139462825742911	0.24762701609967	1613.38416022949	829.061692856814	394.36019198044	661.275207769957
gene-LOC117903710	0	4.58607633986558e-06	0.38104955731474	0.224512328555422	0.0911702873422287	0.20561576696001	0.300059761021332	0.546629848189277	379.444384822597	609.99492465413	41.0730721184532	445.92596720177
gene-LOC117890995	0	4.87027770366217e-05	0.0011042212225875	0.4104280161295	0.0159392331443317	0.0476564827480981	0.0129803688072483	0.531832983665839	592.12445447796	2488.59596430106	55.5275680334062	867.65609689435
gene-LOC117891069	0	0.00110975432829043	0.0559085174925066	0.106572621560601	0.995645578402013	0.109049613441251	0.56683727564697	0.740886907962705	227.599135192523	278.949756039316	95.18913418384	62.9992942073129
gene-LOC117891084	0	1.35528826127949e-19	0.343086477655076	0.592051835354174	0.569247688397704	0.557813023141991	0.80993074095181	0.0681258284654798	-424.811981901583	-231.065734081111	-309.008640761655	-386.897722865725
gene-LOC117891022	0	1.82975409258367e-18	0.616612080127918	0.837244428318382	0.996998071603395	0.729614059043026	0.791575986189263	0.759184654684241	-1752.66043890676	-1694.32090717963	-1774.09341247838	-1923.39419245711
gene-LOC117891007	0	1.5251313994565e-22	0.203085091745102	0.674682870917055	0.599254657316143	0.962811338076074	0.0850184356677111	0.0402066930641766	98.8559380333143	177.445239961711	171.643270717655	103.884353200209
gene-LOC117891043	0	1.55722748253483e-33	0.785949774290997	0.084957409593026	0.865695023988281	0.541621690798607	0.248587646886662	0.316145540036753	-6092.5559764944	-5529.81703395544	-5043.40558090263	-5975.76174155343
gene-LOC117891052	0	0.000290348043413416	0.502151270248956	0.956977674020895	0.405496749236387	0.540268301191177	0.0573363548966854	0.389223609327301	1018.89282307464	2535.5242787635	1253.433745782	1166.66313552617
gene-LOC117891099	0	0.474126200224823	0.0518977755466082	0.453971907866134	0.070911160254806	0.696141075369098	0.697554286366573	0.5584154337852	65.5950273991266	-123.779836041337	98.4090049729662	-279.086522536076
gene-LOC117891111	0	0.00239650346275711	0.617750345415765	0.179881904150042	0.316829247939893	0.255131268280721	0.427856257024161	0.831389793104023	-365.683516695644	-642.348822396626	-144.239610826369	-353.092952774353
gene-LOC117903656	0	3.46909641989458e-32	0.0385958839218261	0.905695991593782	0.454483280189307	0.526207925321463	0.321052748888248	0.1923678747331	-6156.44255265042	-3702.1389956566	-5265.84493814741	-5507.34395674806
gene-LOC117903657	1.64318757757976e-49	0.0141690204569238	0.422621824382828	0.852320418408371	0.0245196222373648	0.00641357708476171	0.197131082094241	0.642529822713432	-3.5153792691344	3.86418820845373	-7.81040094637716	-5.71711051333431
gene-LOC117903653	0	1.48342030162246e-10	0.236234575919665	0.201707062959484	0.465492401774565	0.00104805928105	0.27670239090079	0.448832416643244	318.128123225057	199.158216280674	78.7716038242523	73.2073969218595
gene-LOC117903655	0	4.06458185192748e-05	0.0308203336053187	0.384338103083617	0.446073951794343	0.587109163411451	0.769949499662849	0.0218290764973667	874.995511569817	160.06796276527	217.571681278477	496.528394259206
gene-LOC117900795	0	0.224434255074684	0.144327712836327	0.551594211034587	0.243141427104555	0.957824859318099	0.134103158116877	0.127583612128456	-3724.89209366074	1611.37472005377	-863.138077402502	-1623.8197197271
gene-LOC117897799	0.999774931468957	0.999926038176829	0.999887499807923	0.999922281627535	0.99992861267136	0.999896744230345	0.999924865317142	0.999795011917171	0.35462506553658	-0.384786614329863	-0.37674802755682	0.248906511776926
gene-LOC117890908	0	0.0108831194799643	0.0056920123225318	0.430341951419259	0.190582344896024	0.299193054937574	0.451741200003082	0.550416371517219	-122.333523017652	17.7026869555987	-169.607627313187	-128.324026473963
gene-LOC117890917	0	1.15735892278745e-10	0.0583143779228934	0.161911828191224	0.741262436947051	0.920127226296834	0.130025399446819	0.721497474973114	-80.1937133207483	-75.4296866746033	-84.6127939389067	-84.6688250597283
gene-LOC117900434	0	0.0985502369834148	0.309176721089281	0.66635428194861	0.445933760120277	0.88606857222772	0.33009871242607	0.952465100534677	-8.34702847806347	-3.0731588216373	-7.57388697505601	-2.10752477060462
gene-LOC117900420	0	0.650197065122072	0.224898014736865	0.0748083573052655	0.000347080828313138	0.00991567730631904	1.31173297782831e-05	0.000251730581428457	140.71934184701	-312.26420386867	61.7666205243731	67.9668965101898
gene-LOC117901058	0	0.00395232733084225	0.0099466003383045	0.612084581838407	0.0318975518100073	0.0843992806884989	0.00545038334282785	0.526176071768571	30.9541663953703	173.347746657799	-6.02503230319195	50.1669446269864
gene-LOC117890325	0	0.0440414504619235	0.0517003996279801	0.777404162716815	0.957029990847997	0.501519621833534	0.0415584603733807	0.266400129706132	174.455455998617	23.8755309796238	120.295728539907	303.863458463657
gene-LOC117890351	0	0.646869118857536	0.112302881836918	0.477933291897041	0.0830677679975	0.147717733447136	0.011492895041965	0.0566022755400877	83.6465821436719	-127.189659661793	50.8417324659694	61.2177129807476
gene-LOC117890342	0	3.3357828821976e-05	0.190029518148678	0.470468884763486	0.000494518047821095	0.481925099298147	0.308767483829263	0.426330738458266	-7.62003146026132	-124.226129898863	-11.6920126271647	-84.919115907708
gene-LOC117890316	0	0.116096749104963	0.00512006324626769	0.289693504213766	0.442848869769828	0.157114100703853	0.159036596844678	0.243481887333137	-82.6761356271388	-56.7040557971867	44.9582061824909	-49.0608277578522
gene-LOC117897270	0	3.54979755881337e-06	0.854278741562272	0.0938338078906168	0.0471513704696745	0.106371508952292	0.982737939947937	0.0323300097566333	499.91585929517	-75.7050642165664	410.576857199073	404.344868809933
gene-LOC117897278	0.999054064415233	0.99884988965043	0.99885192039904	0.998878505130713	0.99878047478557	0.998757586394096	0.999143841614675	0.998925462029145	-3.41804766196209	0.18697390252885	0.397722220606978	4.15983276229317
gene-LOC117892393	0.999706659279708	0.99979266782218	0.999759460072774	0.999757238058507	0.999799551632065	0.999733592891157	0.999758029186825	0.999742114434028	-0.0295285657529835	-4.48982894421914	0.27403648956849	0.746719535330777
gene-LOC117903099	0.999228760609592	0.999989319817216	0.999280475375152	0.999331312307133	0.999960167166474	0.999991367573585	0.999258405203045	0.999958119410109	0.30228614335344	0	-0.413860735941495	1.18376295292777
gene-LOC117899021	0	6.02726563591054e-05	0.212388699021094	0.338804698470604	0.553353085625679	0.414131809711428	0.471101699453922	0.275039984166841	122.973413554097	30.682376276783	90.6494758869254	105.292322438673
gene-LOC117894310	0	8.85011935648215e-10	0.634409552030281	0.988222783706172	0.549825271554563	0.288666309615526	0.574840200829928	0.954463393594258	5052.25654372937	6903.62720513704	7919.19014979283	8755.66566196237
gene-LOC117903159	0	3.80180800128669e-20	0.00232198693576201	0.432451983008622	0.127682321967716	0.661947624325703	0.0323984365786338	0.816722826942745	478.701276959978	1195.34724921356	651.176152479553	943.252982120314
gene-LOC117893751	0	1.03633762657639e-11	0.948250613701499	0.899595165288505	0.0341498361938005	0.945586559708855	0.890203984972357	0.611752479475564	666.258483670852	412.15529569197	741.386748437123	332.858533795679
gene-LOC117901675	0	1.18066391133851e-17	0.00849332833453092	0.323205651338794	0.266617823809179	0.673537388527865	0.0673623183418525	0.438226831441841	3979.38546084855	9652.4904315763	5996.64296009499	6964.19085680659
gene-LOC117901686	0	1.36077691170192e-38	0.613499166948662	0.204399002593338	0.727304393024452	0.093219654447264	0.469068065831199	0.835105336291639	1613.4097305725	1683.92257234996	2022.73761273931	1977.95390910308
gene-LOC117900176	0	0.00158223268609556	0.00754401427846408	0.104623600758521	0.0209311701118545	0.0652715997320931	0.00916125670496951	0.00499574049464118	-528.202206631763	372.14217411786	-425.898679345423	-521.481535484543
gene-LOC117900222	0	8.95031607241562e-06	0.290825762639922	0.082982872273472	0.0176485554786766	0.756657917319675	0.235369370340086	0.176950871512607	210.74480661627	10.9008736544333	156.829612118628	106.735696355977
gene-LOC117894488	2.48559959277376e-14	0.19620681986401	0.977276812674182	0.69590754976841	0.644272256956532	0.153100386546038	0.749832349684337	0.108043012558545	5.0360657690548	0.685410201088035	-1.54628679518141	1.08751032423925
gene-LOC117900242	0	0.792903945512196	0.040393332564714	0.65423801976839	0.47773057147475	0.0559491641604835	0.132183199294413	0.813825661910979	-143.898105169441	-447.617042871956	497.973861384829	293.500189347284
gene-LOC117900233	0	0.059214103583538	0.771279894705012	0.0262132039832806	0.335378612658591	0.7759284064451	0.00270808504501336	0.212700759569044	-132.254414980638	-0.761090433755271	-41.7786873050073	-56.222941451632
gene-LOC117900168	0	0.839400476234086	0.53036932843911	0.943728231691423	0.0327766181678297	0.395913062966595	0.682216091557103	0.405118538947437	135.745669524513	-302.539153212113	138.267410872713	-51.2596591028
gene-LOC117900213	0	4.94988842098446e-20	0.00182748696129891	0.0215277285240062	0.0108704718639509	0.168825305204729	0.0018391494838105	0.528475722194312	728.963953749414	1380.56264589899	400.08765772939	1002.21481332458
gene-LOC117903821	0	0.0724786310133307	0.376907239401337	0.898972525380584	0.706755649291079	0.789756407354222	0.977602137060853	0.495683684487093	120.841796447266	159.1470123923	177.191624700044	31.6392840713961
gene-LOC117903818	0	0.0143406804993955	0.000423362634182214	0.852245487504812	0.00271894171942718	0.019795748755356	0.00311176957899487	0.537629407569459	61.9686248365346	702.284289012975	-145.40604008051	166.972608528729
gene-LOC117903823	0.999221138868747	0.999852505750085	0.999553664282977	0.999858123348572	0.999852505983115	0.99986399179887	0.99985812333555	0.999863991165576	0	-0.384786614329863	0	-0.357612188313937
gene-LOC117903354	0.0385375109066543	0.868957804356611	0.365913285779928	0.442423801939167	0.769846514606567	0.0684462852261025	0.935118503902598	0.344124068104693	-1.41581375476475	-0.271275051993213	1.56626840280051	1.11790186630966
gene-LOC117903343	0	0.662652202760372	0.0258495702229271	0.264382341397419	0.79944660021115	0.98966903998646	0.523879232496751	0.332574635667256	43.2355302039473	-18.5660627243669	-40.4026407994641	80.5284241744935
gene-LOC117903350	0	0.175967278382149	0.795604684254607	0.132996802275753	0.709820584895285	0.802577251357324	0.0333075973936549	0.439249946908101	-2.13854361991203	-9.66123365438603	-5.72006243611633	-3.25793100048088
gene-LOC117903352	1.29192828971802e-26	0.409223002590135	0.479495269115988	0.0916637234245016	0.452475680179098	0.896626005791552	0.633099187144917	0.594825184889465	0.774076803794583	1.87069884626043	-0.245730493077167	1.95892585652308
gene-LOC117903346	0	7.49543986100076e-11	0.5682335520533	0.245224659868764	0.347212699342564	0.488553640954928	0.344779673337149	0.014369521720964	-780.123601776913	-220.636923834426	-468.191389737953	-656.514690541491
gene-LOC117903348	0	0.0402442168804703	0.567285006846519	0.666407406244703	0.251440191445141	0.542537617000653	0.52618838527771	0.59949692907012	26.1352279102313	14.3944230550496	24.134257858274	-2.75250297972298
gene-LOC117903353	0	0.0006669085332089	0.734673060728573	0.347690101898444	0.611187079029892	0.652666429374956	0.470319011967156	0.838141818089671	16.1225201492973	19.6114186063458	9.93509293897847	15.07560757546
gene-LOC117903347	0	0.296460074482844	0.200076040946537	0.912199634428496	0.0395117670265418	0.0932386392688127	0.34377195705679	0.0336628573694352	154.064823516758	-187.597301505277	109.454600436834	112.960188104866
gene-LOC117903344	0	5.06046674358558e-10	0.606021047533114	0.039497428136209	0.0988917999335572	0.632901804715529	0.0207748985464404	0.793658935501292	-65.4017728663507	-93.0476235156704	-71.8869142035377	-138.907782090275
gene-LOC117903351	0	2.21184320389297e-19	0.888469115431116	0.305089388296717	0.920484463949732	0.0491591147576666	0.685763323840381	0.961015245630122	-1339.06614918637	-1285.38181451264	-1867.28840908751	-1896.47253097526
gene-LOC117903345	0	1.64907215284547e-06	0.571504567979337	0.395094082184034	0.349884182132422	0.0699923090598153	0.235590741298787	0.768891393344511	-457.446397864384	-414.250250609372	-301.593626894633	-115.851851573306
gene-LOC117893118	0.999872961746048	0.999979161038153	0.999973910934322	0.999975369828373	0.999930030266883	0.999975454949839	0.99997545494977	0.999975369838682	0.71002323411631	-0.384786614329863	0	-0.367181353674843
gene-LOC117903619	0	0.000111558498929657	0.723455732330683	0.640909600908416	0.865378279313285	0.471439206389204	0.942225565182015	0.536579654766336	-18.3142269583105	-26.6011846576805	-16.5092643417891	-12.6714532556561
gene-LOC117903617	0	1.03485299334758e-23	0.00253219818310678	0.645667549773758	0.364729128175655	0.189623490838742	0.0320635810257969	0.934562320756559	-1389.77590355839	-1269.48787208395	-948.86898193906	-1121.44988374899
gene-LOC117903621	0	0.0019119225087073	0.627445502879497	0.533625981352628	0.599304696510358	0.000471877075697611	0.00349396948839989	0.0234394493369431	-20.368502118154	13.2202656863488	47.0029258116952	32.793650936726
gene-LOC117903616	0	0.306347272624496	0.906294515932422	0.984595344474024	0.0182979294762524	0.136472594250029	0.485713595011581	0.017972980917426	530.86568906627	-621.183539021277	301.18367874782	311.909563257777
gene-LOC117903618	0	0.855856957744193	0.925254867303508	0.930690395081811	0.101131037073744	0.161628002096845	0.359794952746372	0.224230932159853	80.9597159359737	-291.137851213123	83.8265948488765	36.03371788712
gene-LOC117903615	0	0.0653811387665911	0.53389679399412	0.140135977297215	0.253837030638219	0.419239926724276	0.539280136535833	0.0933222062649354	143.785732580939	-75.2376671953621	63.0358119394654	116.236046693561
gene-LOC117903623	2.86404741757428e-304	0.476225704526597	0.267796824031367	0.823367923259208	0.553381054266706	0.4431651717981	0.0762340094233552	0.573003332884388	-123.389111622415	-56.4930252663456	66.0966947020072	-72.635382684302
gene-LOC117903620	0	1.57329812719966e-13	0.98661252011145	0.769531794459908	0.528409945377951	0.254523734643386	0.691205707421153	0.734534021690739	-1452.55919035353	-1625.04229578634	-918.938976715014	-1286.39333410416
gene-LOC117891579	0	9.53723505073537e-10	0.339587357617173	0.197987946692751	0.175886320168995	0.134385147215199	0.429016752845209	0.407079057497393	462.15404139702	554.307431326184	152.179468495047	432.400890046977
gene-LOC117891588	0.977889747725209	0.99723986731773	0.994814109420053	0.997340979058714	0.992113161084332	0.997478021699806	0.997478021657973	0.997340979061518	0	0.695361179531225	-0.37674802755682	1.04412399592542
gene-LOC117894541	1	0.999997812241664	1	1	0.999997718877158	0.999995201680464	1	0.999995108315958	0.00675225584417005	-1.24666192344577	0	0.73977380879845
gene-LOC117895376	0.988281283798171	0.98939551321435	0.996478330110413	0.996217092618526	0.996388097920243	0.996435182345203	0.997039585977478	0.995631284311695	-0.6897664665838	1.67831007237741	1.43641885507038	0.248906511776926
gene-LOC117903094	0.999525159640792	0.999901559294222	0.999907050298763	0.99991276972144	0.999908515853545	0.999908515866082	0.999722844857051	0.999901559303869	1.06503485117446	0	0	0.52343142243783
gene-LOC117891143	3.59597243706678e-125	0.101083862725853	0.205872733819591	0.360975900662658	0.238491019669032	0.906955361413134	0.442564021434234	0.775881129497877	1.2625258938724	2.80110106456864	0.0658456672262568	3.08790902704505
gene-LOC117901075	0	0.00757838999642299	0.147992989437795	0.398859418783598	0.126116039046866	0.803382084214916	0.880656735925781	0.0230199932705554	186.290342640067	333.111216632064	780.24006484808	-95.643598985057
gene-LOC117902678	0	3.94928979585191e-13	0.0302937308429964	0.865239700186716	0.393944057543522	0.647657372562018	0.540349620585987	0.994694380118304	-80.9613946573837	-94.3507091099627	-94.800300821813	-102.708963955743
gene-LOC117900354	0.999884434773046	0.999977428194948	0.999977156804399	0.999936264153755	0.999978500520053	0.999977422667161	0.999980355364263	0.999978488078116	0	0	0.683961492394887	0.291549571143848
gene-LOC117894561	0.0203713834556856	0.755737147147807	0.201330996734728	0.412817473294452	0.46157631516027	0.607057080574314	0.934997026530558	0.161809870036069	-0.70026437861096	1.37039522381696	-0.0790824322530228	-1.10835250706706
gene-LOC117900346	0	3.30060966363963e-06	0.113294538040128	0.344280686423665	0.957870133258166	0.0519158181580003	0.097280653816067	0.99455883139985	-4.0813461102015	-6.16159628835943	-10.9064170691066	-11.6944865183628
gene-LOC117894590	9.71302426505898e-169	3.07403313902541e-05	0.0128026855121693	0.543031238470896	0.976946223383718	0.024160637350279	0.0336991765796415	0.132526853454214	-0.551437473305223	-4.5578393110548	-7.02660637508495	-8.37270455800342
gene-LOC117896378	0.982411699401087	0.976338543243382	0.991864965987162	0.995330684085447	0.999995041700405	0.999442746634797	0.999583558482635	0.989852469795945	-2.13675549895113	0	0.16424857177404	-0.367181353674843
gene-LOC117903158	0	9.96395844681801e-26	0.162653987682132	0.650485230519945	0.322678384825963	0.649786482538452	0.0975473985011475	0.788956710021504	1031.45222270968	1135.25832259188	1093.42002470097	822.797583140643
gene-LOC117894598	2.40845210770046e-117	2.47467066946674e-18	0.79149536535932	0.220937951389079	0.830451153228486	0.449379603511406	0.401873720238378	0.636133890513857	-22.3722874899711	-16.1715786047106	-26.0038017414847	-34.4649313962994
gene-LOC117889748	0	8.51106645280273e-09	0.289409727539871	0.809515323353114	0.257287585914528	0.489235313436684	0.19553807589255	0.250107211770932	101.969668572072	127.186058199338	122.6025542702	50.1516641762003
gene-LOC117889586	0	1.24499053740777e-06	0.449919461564839	0.463718813599695	0.418325073842131	0.310071970125583	0.270703173731531	0.0219463596005945	425.678209269683	39.3775957803466	247.492290677751	422.141321927716
gene-LOC117889587	0	6.54344664498922e-13	0.00146238837179786	0.913211883604564	0.00471574156743149	0.0544747790517397	6.12586819762485e-05	0.704189989382112	571.001671626793	1509.60680631205	309.232193430917	834.406055621404
gene-LOC117898953	0	0.804516067372506	0.731415163517521	0.589936229766802	0.0353179936767946	0.84357656664979	0.688193321352338	0.0964157693392057	196.994022144847	-165.764147486838	21.7500917677711	-20.9064260175422
gene-LOC117896690	1.14374727235635e-76	0.0261281084544931	0.965327335788478	0.245321750300692	0.320137585115149	0.594924509497913	0.535303852177253	0.533920386329848	-5.75214210912454	-1.6604123786445	-2.38464073618144	-1.35615336123424
gene-LOC117903121	0	0.0133073761509049	0.0102460333973694	0.690393844414929	0.0424271566060269	0.0791268091733974	0.245722281678697	0.0601704283876963	-214.787338080034	187.414219434834	-224.496068888318	-228.702688589967
gene-LOC117893135	0.855937392411584	0.857687365430265	0.64276150033808	0.36145201683682	0.735371979741114	0.0242201507255698	0.037931760568797	0.222141094881289	1.71445765219211	1.23601977204544	-0.153432566944593	-2.2803205102513
gene-LOC117894631	0.992908837899783	0.999898053000458	0.998791312570481	0.993599644987733	0.993266372033261	0.999810422725094	0.999663965047678	0.99328371087616	2.33295983313113	-0.663031328040213	-0.759049419877193	-0.119875447569164
gene-LOC117903096	0.998942961567368	0.999095147540908	0.998938070510708	0.998911698010533	0.999084412078417	0.998744747854173	0.998914721309546	0.999171980045062	2.4846947678855	0.379021623215213	-2.69995517672756	-1.61308101787352
gene-LOC117890122	0	0.325969468185888	0.305543185386038	0.668221389212308	0.704407397993139	0.276192736801511	0.18718075182454	0.628460804894539	313.479355389494	293.662096163193	-140.343774943917	98.4916726465704
gene-LOC117894648	0	7.13074575747524e-17	0.327331527590261	0.971687024174553	0.445398475993243	0.996180892799929	0.655994006210171	0.845340400123044	-60.8555745861356	-61.8513394301689	-63.470685361568	-60.6738613566145
gene-LOC117902928	0	0.00228783066524683	0.8371769380842	0.523971207646711	0.217634832347032	0.952363219444019	0.653911042198838	0.505341781312834	280.550229004623	61.5007233300566	205.11741240554	142.054252269174
gene-LOC117902911	0	1.99805198461349e-10	0.0735831934902401	0.649133974056991	0.63727308666995	0.306764224762536	0.683412308755721	0.263250106099861	162.54498373471	93.5459019765926	157.780612049415	195.820293522548
gene-LOC117902943	0	0.0331684952376507	0.546924858682222	0.872640230886149	0.402035212574503	0.0339196056714243	0.56912154436196	0.560681064655123	10.1680563428301	-17.1766779829802	-143.61121199344	-276.928705586308
gene-LOC117902904	0	1.11704306417006e-06	0.850684381670923	0.465229418709336	0.292594207258727	0.920432810808811	0.754518684513077	0.053320220916042	656.39748602771	163.252552067564	314.37536127761	461.143169280684
gene-LOC117902937	0	0.10050564998993	0.0921980656044883	0.811315194041	0.00985573781780653	0.00966997675442414	0.502607630055305	0.148768127540742	-10.9327837135468	-450.79556377292	118.119102007403	-12.6548733873828
gene-LOC117894666	7.93792184393063e-22	0.0451757266916565	0.445190268790375	0.35374931096515	0.892449919951075	0.60587753660458	0.681784436876766	0.918085502293522	-2.0620232617516	-4.02725154838845	-5.0613735724417	-7.07291332342632
gene-LOC117896570	0	0.0178327932325692	0.0623933913788032	0.468799201496874	0.000284823068629969	0.0236333818085442	0.0120968605253774	0.0692675634834756	-291.204420129747	309.265283976976	-353.49789471478	-158.02300095273
gene-LOC117896586	0	0.0010883385942998	0.097405469426045	0.0783832634789599	0.0430393222345322	0.0803088552272176	0.98734266297005	0.880117321479074	-70.4238497575136	-170.43704359456	7.48362717691998	-83.1956890212298
gene-LOC117896541	0	0.00146905242489016	0.95247774176603	0.388130766345407	0.289213549644744	0.912346914844899	0.998473805746208	0.601479004142883	-235.177798910747	-81.762506509631	-184.824538421871	-129.001618603259
gene-LOC117896578	0	0.340701239005696	0.329236006122881	0.945612147001101	0.316504376027023	0.0264155729588738	0.213925671158713	0.136231169195205	24.0590562573102	212.464814005197	-28.4919699993363	-63.7619774358966
gene-Trnae-cuc	0.999404812840075	0.999890078025555	0.999875080994874	0.999891605512591	0.999883914312938	0.999883914316223	0.999665597890049	0.99989007801504	-0.348259361213983	0	0	0.31536348741506
gene-LOC117896594	0	0.000122186168262994	0.981096156099784	0.780255395487237	0.340071644644189	0.647987024346913	0.775815245224842	0.829061357079788	-25.3991396697211	-13.6276844075031	-27.8924285455412	-23.0586504408078
gene-LOC117894677	0	0.00211858301856348	0.167339356903579	0.412366462045725	0.59961565313444	0.615659003563379	0.364768310063299	0.498729992990737	-848.74897161076	-430.09556169601	-884.464272172683	-1058.72761057179
gene-LOC117895804	0.66660135032618	0.0655885061001702	0.861009359498475	0.997906315601662	0.525201771932647	0.200239477534852	0.796688552362105	0.71655803112406	-0.117624055026893	-0.321558700842235	-0.972159260967247	-2.16587535438516
gene-LOC117890728	0.99932420149358	0.999998970975848	0.999655057416915	0.999697936210277	0.999683725223256	0.999670644259655	0.999984759721545	0.999987948699746	0	1.96071940479527	-0.304499780497299	-0.436958246755043
gene-LOC117894688	0.995386567783566	0.997415301030451	0.999085896968417	0.999179721129991	0.99912548162287	0.999179721132551	0.999110304360073	0.999110304361169	-0.35539816857973	-0.337894618708017	-0.75971851021925	0
gene-LOC117903779	0	0.708469451097104	0.422902697205363	0.299798665341084	0.4011458551376	0.131231658418296	0.931337821610406	0.465969874676789	-32.6154072096238	-368.373121674894	134.10239195813	114.21083720339
gene-LOC117903782	0	6.31199220262831e-05	0.747868453271609	0.0929213621857303	0.74220742910265	0.178227824058159	0.474479228179276	0.298618333187288	-22.2612223244881	-7.45125416586467	-29.0688858330869	-36.9077161450028
gene-LOC117903780	0	0.794065851115625	0.200777997783665	0.44686275864536	0.7355559177299	0.0338469241319211	0.780185517104523	0.602214180067227	-275.66556235981	-560.926479592872	307.645260295463	364.354534986296
gene-LOC117903781	0	0.0331073854517764	0.957118002052903	0.648852063690693	0.46864279053475	0.390656527453787	0.957600214129239	0.378832386810116	157.729900718734	-17.9910262337096	151.244150728766	167.979849086354
gene-LOC117903784	0	0.46090210124877	0.181895929733553	0.00771445338500504	0.479917111864431	0.404540686978631	0.860864294830321	0.660612318568199	2.6519443685688	-2.87012791750754	3.8371513533631	2.42103724170217
gene-LOC117903786	0	0.000715314484139898	0.00412311297093213	0.271339034913944	0.662911103617666	0.242307150966853	0.382351920756581	0.874584209408877	-48.4211259490606	-36.5363264529303	-25.8530283288907	-13.702917918239
gene-LOC117903783	0	0.249601819828594	0.0605339758990072	0.93165341934252	0.925721063869366	0.32272833141997	0.372039402485009	0.194348515900042	-51.8189290011253	-9.56304929925562	14.5473490195423	-18.17004800363
gene-LOC117901919	0	1.27857492170164e-06	0.187529966894642	0.901478137037155	0.329708025677797	0.0739203589653431	0.711795955021452	0.0805362023475567	492.434844781167	27.0283340269361	495.598960618333	609.62873084137
gene-LOC117891842	0	6.36683841692974e-05	0.402880941783461	0.574182600309561	0.306673616026612	0.590645801951537	0.30847034976354	0.253023754759815	-6.78524897013137	-15.3171104191453	-8.31264945638919	-7.98680696791854
gene-LOC117890934	0	0.0193009943924741	0.0184887641466364	0.769228022422961	0.872922732472179	0.46013059533665	0.0215043416474427	0.633667546145359	-2.5043045238681	-3.76528115795226	-5.52481460952779	-5.9445639933383
gene-LOC117903275	0	4.75358337105819e-12	0.20691382625484	0.0391313870731757	0.0658543293901408	0.0205583012000111	0.000275891721228905	0.673273117097997	367.86618567162	661.307172714387	172.527932935493	319.568529122284
gene-LOC117903286	0	1.09460544690698e-08	0.744996612623377	0.113883895160475	0.334459550772401	0.498901679530794	0.729454410162998	0.604407882999544	-54043.6032587837	-62179.6619895273	-34227.7828341144	-65023.422154714
gene-LOC117901283	0	0.0162079758860952	0.326760924219758	0.615877524093463	0.154469167911241	0.890094134046606	0.0895147784620203	0.820540166331853	18.2850965929792	83.3109226865363	22.97873326768	66.8094621023338
gene-LOC117889781	0	0.500999218036701	0.0489816116229524	0.906937390463165	0.0652094283854417	0.00743284530519312	0.00287393544101551	0.493274718795884	43.0609447831503	-302.327864258586	341.345217865103	158.70479768944
gene-LOC117889635	0	0.0109882814874562	0.204684982620662	0.286013246566865	0.337818737053699	0.0977788368443882	0.167782984509842	0.985416162684782	855.170184521477	1584.43395610342	-61.77724771257	411.57501830652
gene-LOC117889636	0	0.378880770747098	0.0780816757399152	0.282899560799787	0.0397621301090746	0.951184731441892	0.246025065842	0.943435477552309	145.002382725837	-319.362563571327	98.1512737446169	-338.382441421383
gene-LOC117894697	0.996326252245601	1	1	0.996856228901466	0.99686590531618	1	1	0.996631180721285	-0.797735076362244	0.0411270045071966	0.544137179401058	-0.735963313020933
gene-LOC117891490	0	0.903936817739012	0.957820316325759	2.91406016289434e-09	0.578349133234698	0.520727411689096	0.0532777966651881	0.50441924053216	-15.6094526072137	7.1297087880799	18.2661473279552	3.67228861990799
gene-LOC117903790	0.000484936521311028	0.670798702340701	0.299371095685941	0.126568914546114	0.87639734470052	0.981347280338921	0.602241799120055	0.144902854363858	-0.32541495826249	1.33539270175006	1.4601067324613	-1.11209702225689
gene-LOC117903787	0	2.49645292454906e-28	0.00225736377391373	0.0788898336590932	0.00206148610245248	0.0554700330647292	0.220532263503121	0.32398233438207	781.657686280237	1252.72004708885	361.718198677574	1012.29975568668
gene-LOC117903789	0	3.80451370056617e-06	0.189021082690269	0.698926225887444	0.689244744506536	0.547935143140732	0.851538124803797	0.670256976715973	-181.571123790158	-133.329422247039	-203.277304223319	-223.135693075217
gene-LOC117903788	0	1.93400642606044e-06	0.0226367183404262	0.926533159411119	0.474727625781722	0.587537348184812	0.441128700125059	0.530864357709954	-284.995429587651	-187.765645789279	-287.376273735063	-317.949827336722
gene-LOC117903791	0	5.55608193683807e-07	0.471796314257058	0.671221973919949	0.738830355579965	0.000453909912099391	0.149282853724974	0.337710114430529	-8.7854404671692	-4.30011443365674	-32.8361467487629	-42.561567059154
gene-LOC117902315	0	0.824061828555766	0.163528614397264	0.240292338683202	0.101165385800876	0.314669330753931	0.153923814648406	0.575399026796495	35.5305734192953	-6.30992985576563	21.0807107063009	-65.914511606062
gene-LOC117903898	0	4.00500486901895e-15	0.0208384777828657	0.756258312833488	0.893232547043678	0.369209260235935	0.971809930294332	0.627394281966957	1166.24972405656	1341.08946301216	1041.93261422868	925.778228886541
gene-LOC117901242	0	0.998214134898418	0.95463169081119	0.939405512749297	0.00218119479303671	0.446390041012958	0.606550771593703	0.0836290318918965	139.75753021582	-198.198069028857	74.0223540578634	-19.9754628975734
gene-LOC117889575	0	0.000433791402041842	0.133954363060714	0.441015308863339	0.476941107614575	0.427485830351526	0.528189504480376	0.581383482149059	-24.6874440699274	-37.7693010463992	-18.3725766005024	-19.1732787471822
gene-LOC117903901	0	5.71045213146553e-05	0.00514382381599141	0.507206397661533	0.00568871954183225	0.865074636433552	0.287353871710662	0.0860085299983917	18.1393580490867	-475.45974341846	-165.93409897636	-271.925882118387
gene-LOC117903887	0	0.00150223915617738	0.257339898576871	0.562717676494165	0.297667464849058	0.322585461431403	0.658680752522576	0.934513282386309	-221.050059059426	-416.496950846064	-99.7267782584968	-249.09175841709
gene-LOC117903882	0	0.510555247104123	0.0212804515032581	0.743994483468669	0.85426748658464	0.671090327800391	0.0943010660375023	0.0252265751168234	-36.0633127556126	26.901957558431	25.9887210212314	-45.5255016823321
gene-LOC117903910	0	3.11024491240844e-06	0.662938157719226	0.425366181321833	0.434502937159396	0.398638955084432	0.247411114254204	0.0850091940225799	565.49115256919	304.722518010456	322.492481511536	912.80257412791
gene-LOC117903844	0	0.228050407977001	0.00163981542594357	0.367261349511937	0.151100065292725	0.0247344208500127	0.233051608499431	0.84913825909989	455.673969759887	1206.85963848727	-561.335682903727	130.994321099924
gene-LOC117903831	0	0.785121109490801	0.20032287248819	0.652290234781465	0.322371392100136	0.158573094078367	0.0901710235041127	0.806874364008291	-134.876483179736	1299.2221682968	-1463.1709367928	-725.167267621669
gene-LOC117890134	0	1.67870345817041e-07	0.00747921471018835	0.00222583858659065	0.311629838454005	8.94024188412466e-05	0.678884740436664	0.451326433778978	-3.66915135314574	-4.81260834962884	-31.4535115869439	-39.3828090470275
gene-LOC117901440	0	1.18747979874485e-06	0.00872552242248659	0.65723381534266	0.00936849020309959	0.037122338959537	0.0157479896907636	0.958906450781452	568.32676837552	1712.05196946652	26.1548623589701	812.452958786656
gene-LOC117899107	0	1.55577001196305e-05	0.669647864166471	0.180123776197128	0.320602563605225	0.536149711226727	0.266136301202177	0.575696466002736	532.153333510317	452.203252262627	557.325679547969	217.717608386108
gene-LOC117900284	0	0.154408958012904	0.058018388093916	0.000792876742138893	0.172966764079855	0.458122485134954	0.53311235369132	0.820817810423892	36.4969932648835	-14.8975300857635	50.3763516717302	16.3424737749665
gene-LOC117902001	0	2.72546677376618e-15	0.633280561597057	0.409806189796319	0.840653330849288	0.00303987902477375	0.593161197132789	0.872601783827569	-416.081134064705	-356.876113045545	-181.539582975828	-159.06231887176
gene-LOC117902832	0	0.00523221464447984	0.295370777393359	0.779751756351729	0.123403722334327	0.795180387694934	0.169352935564795	0.778010485539823	5.70824781319411	48.5417915439513	20.3421170355456	42.4400943244696
gene-LOC117903034	0	0.123775043522731	0.43722800803732	0.00650586022322033	0.455857287897484	0.0151293014438111	0.329112590693002	0.684713401585426	-31.6314945591003	-33.0436416062586	20.2780654554334	-2.611569966715
gene-LOC117902498	0	0.00225447555468146	0.0439322452816887	0.581701964324794	0.362287400789234	0.451862890952603	0.462609118791489	0.52720192696504	-152.546774557521	-36.5493759461389	-177.783333086687	-168.125391731257
gene-LOC117900540	0	2.86713554730322e-15	0.0194108883718689	0.414121901116984	0.145503543249309	0.979580282265919	0.0209068326484823	0.391264260704718	149.041718351063	429.161813620277	218.2850631071	289.040752764087
gene-LOC117892413	0	1.205621692309e-06	9.38069412567291e-05	0.499669158712284	0.0488606670360395	0.500155913854432	0.00778914243427869	0.482099977967398	65.0366361392801	372.489775380623	197.181924108193	328.81296557473
gene-LOC117892422	0	0.500027467854718	0.69660967470206	0.575914088608684	0.149721165975041	0.0504859353722268	0.322334026251952	0.125462409239612	80.4876054052229	-1260.04776463031	275.658718279677	324.52080129078
gene-LOC117897666	0	0.302964513787536	0.551097306694904	0.817060612003561	0.0339769237873148	0.292461744535884	0.461203314037617	0.546677352022234	365.467120918587	-354.03001393524	470.568948346104	74.2022553489837
gene-LOC117897662	0	0.399795956615197	0.000435929010647598	0.833413653411425	0.0412120714021001	0.708188458099158	0.17458807353498	0.0789376374373827	-12.5808051546811	9.15506245995049	-2.0383679357568	-0.579583173007826
gene-LOC117894726	0.996705846022542	0.996878218297681	0.996500890499941	0.996650365135307	0.99663350081508	0.997165516797324	0.997125434834579	0.996342452086087	-1.39070156246732	0.00357800848996159	1.38926536853457	-0.973700053765707
gene-LOC117892991	0	0.0463258947947125	0.150647925956837	0.909320136575255	0.00797511828591938	0.203466312201536	0.871272601667907	0.0189490200771379	39.5217402461327	-165.776417064651	-7.23553641278994	-21.794132054228
gene-LOC117894740	0	0.868953177719295	0.355028384030303	0.117313596275925	0.234324835029798	0.904807106731116	0.469841593626741	0.0036273027147689	12.0025531116891	-10.103605629776	-4.56800003514446	3.05747193298494
gene-LOC117892981	9.57907536460029e-09	0.365476437160368	0.366677662518196	0.153233386693287	0.82539319993089	0.944016554261249	0.0824894876530394	0.849082985949486	0.777818530997667	0.973664208158036	1.53025042704611	0.311514611129018
gene-LOC117894753	0.997422016151989	0.999993425791047	0.999905416872369	0.999157013655902	0.999157013679997	0.999993425791039	0.999993425791047	0.999157013678814	0	0	1.49554444894336	-0.367181353674843
gene-LOC117893010	0.00148834536515395	0.6329522699563	0.200088638661913	0.905966664464697	0.00465728716761788	0.716236015119128	0.0473744375272857	0.964553429957556	4.38180435001564	-3.88920135612178	5.97661044722908	-4.96302697303638
gene-LOC117893000	0	0.808990793631893	0.0878543729069499	0.0935237484855886	0.214345290971188	0.571734094091803	0.361925979083555	0.0180655185226308	6.6507454979665	-12.3762966152222	-1.49042403337177	3.74933861362667
gene-LOC117894762	2.67037244389217e-06	0.0478619246895056	0.465219164856683	0.147058416447749	0.0351647426173963	0.00185673866836967	0.838762130120416	0.359334720883343	-3.74774129069532	2.80221016720667	2.54966191169337	7.73857091277996
gene-LOC117894786	ERROR	ERROR	ERROR	ERROR	ERROR	ERROR	ERROR	ERROR	0	0.287587713314961	1.31164852444913	-0.485456195572757
gene-LOC117892959	0	0.267592544572074	0.00253420548642631	0.0378966562309857	0.0513175757876694	0.000255610419710182	0.480096570629883	0.970668038283308	-87.09639862017	-182.10035211305	142.744884872847	16.2352579865465
gene-LOC117894814	0.00296933953391385	0.0681350898165773	0.555666341379157	0.0260672964785621	0.321535712188039	0.298892292848237	0.0416516946012446	0.097259008858248	-0.16114606976038	-1.89859613841948	-1.18502690744467	-0.157460227808136
gene-LOC117892867	0	4.97186744015887e-06	0.0107369936235809	0.315482716636666	0.00886040468962887	0.0691102479734325	0.00129855000295536	0.878409403298741	459.28691961231	1513.23894445392	-3.01431711945634	730.447157304296
gene-LOC117892945	0	7.93273866700173e-13	0.72660662789993	0.319634233845029	0.171873353143576	0.742676973638397	0.529044683153927	0.389284301672378	-56.6388543967167	-30.1378341465423	-43.3298359793582	-38.9698915741374
gene-LOC117892924	0	1.75058178425606e-12	0.0500709332083814	0.178660163416342	0.0611670191373274	0.0570661893253588	0.00606858530720275	0.742843564611212	1733.41798336867	3180.38148375631	724.225391748686	1786.74738184247
gene-LOC117892970	0	0.703820774800207	0.854316196695678	0.215685296171677	0.0146540545189502	0.017677591801354	0.528917254098084	0.00609011699027118	102.578389003203	-224.26436044214	73.3519249373735	90.20313203404
gene-LOC117892901	0	3.14417053762031e-05	0.000155622634675703	0.410467026502682	0.172050934842118	0.0148861350358232	0.00543101651035696	0.448837953862635	-555.573881335161	71.5796751615635	-1180.3983480408	-1015.00222876209
gene-LOC117894821	0.999502026980777	0.999486381867001	0.999963482853299	0.999997590938791	0.999987230933984	0.999997590938791	0.999993636052666	0.999993636052666	3.63981592851018	0.695361179531225	1.6416571633094	0.995626047107703
gene-LOC117893227	0	0.436167842034619	0.613885667422346	0.403505816708008	0.263579699548923	0.980983137152403	0.987627651092779	0.673585175601745	-36.4236124767166	13.0589565248439	-25.7707523448803	-1.902768736393
gene-LOC117901426	0	0.0616831958357914	0.828734071149597	0.670615873104359	0.371864867602749	0.890489363949925	0.187840209838726	0.684233807584777	-17.6397677641759	-4.44902763478917	-12.9343556390729	-6.4413797052606
gene-LOC117903580	3.54071294278068e-33	0.644332288427485	0.732928740269327	0.979218689870358	0.525935652396356	0.708157713251525	0.360991251899399	0.494638314638646	2.58023916915168	-1.39336623079688	-1.14986525475016	-1.4285206783792
gene-LOC117903574	0	0.576711694896739	0.247006793273432	0.197930772245643	0.0128900905680102	0.134422305282531	0.303060885030372	0.358235754336142	90.0239225544597	-164.749211349544	121.971377100471	18.3971112621925
gene-LOC117903575	0	9.70281267942638e-05	0.519394208530464	0.186991106004123	0.000127970420185741	0.110655693552229	0.09565153265226	0.268997970924138	-915.363495328164	352.060628095944	-1070.37744437839	-339.429113159357
gene-LOC117903569	0	0.957177665681869	0.00124286699869604	0.528985606098044	0.0575063050207028	0.111823705391157	0.00241523332101905	0.103287416966054	-299.800129709903	930.97137878395	-309.790709376617	-225.802617008154
gene-LOC117903571	0	0.870620946539681	0.0330529588985549	0.790251294695232	0.122762544846695	0.085512250403194	0.352333179903554	0.2636629835327	-239.695836441831	1610.10062552343	-644.456103857907	-388.30834318855
gene-LOC117903578	4.20330702456962e-06	0.101341491258789	0.290375671364221	0.0622996487512045	0.142769195540076	0.0298194406295363	0.260002487226268	0.0177464534040518	1.75546175835001	-0.436724353150129	-4.20000837682653	0.0229455305214197
gene-LOC117903582	NaN	NaN	NaN	NaN	NaN	NaN	NaN	NaN	2.59913310155786	-0.384786614329863	-1.5194370204385	0.603964537827877
gene-LOC117903583	0	0.812223270256866	0.254871213907752	0.411423145710423	0.211744751328027	0.126485663659449	0.614038871502586	0.151522179309888	-86.0766310221402	391.99730611728	-114.974168417743	-132.53935446836
gene-LOC117903576	0	4.62708776330958e-05	0.198011467467645	0.677485347668267	0.169227650827255	0.362664476359491	0.275077991402886	0.177329104334	-163.875774784034	-14.567565088894	-146.529240078161	-147.205449126342
gene-LOC117894888	0	6.91203609433131e-10	0.0156286036207805	0.984762790828494	0.370068996868202	0.587961011192749	0.156062963729114	0.977899735552792	67.5280963272746	120.5140999676	88.189332715718	130.191524878922
gene-LOC117903570	0	0.0320010173838444	0.287097958650736	0.843663465096965	0.224359295344147	0.250502682522006	0.111189445003292	0.307517776678358	229.699482464546	50.2181186026701	53.6680057580932	45.4455860784965
gene-LOC117894895	9.78616564560991e-91	0.490877400914605	0.741912211581538	0.652470905099401	0.0503768928442647	0.673678577993904	0.924633246334547	0.914539319066929	-6.60523285786769	2.32407873649619	-4.57073245572888	4.22576245204261
gene-LOC117901589	0	0.0104569644096624	0.273351826850831	0.584848265003648	0.394443396568308	0.425642279747471	0.928078601020954	0.618637508861257	-10.2146620025244	-14.8127662014857	-16.197970178759	-31.3472351058282
gene-LOC117901561	8.47571666507655e-52	0.0714072727492802	0.600448297378134	0.197564868079238	0.482621383009322	0.335422514593268	0.077201550006474	0.157455462595081	-1.07976192004034	-0.113629300073917	-0.827348571557544	-4.09533562535041
gene-LOC117901571	0.711675154570177	7.23352680034721e-06	0.873098592064276	0.24347655094722	0.639170967603405	0.159377107942172	0.00145393564169966	0.0918603010493464	-2.83611197602773	-4.5220668240166	-5.2143593839111	-5.21569966344252
gene-LOC117901485	0	4.73608630374172e-06	0.00282831895039459	0.218645483327843	0.317102219286279	0.0206120598629579	0.824659713644388	0.0458851661592014	-624.980892558664	96.4960006774936	-733.197383224973	-1069.9548342447
gene-LOC117901507	0	3.09423730632837e-07	0.663903023517703	0.694958894983197	0.169541127855005	0.387582722197734	0.313004136957225	0.891129992428929	-149779.558823491	-167731.39077524	-53627.8295075781	-127675.819475861
gene-LOC117901477	0	1.3676288289993e-11	0.00566364781457418	0.418761485240326	0.0166725393280301	0.59022801219174	1.60313639282779e-07	0.00145501353159139	169.651641741047	1521.6852993794	781.511085627567	588.789873394362
gene-LOC117901550	0	0.865976872312412	0.708814573909958	0.550483782307868	0.126372431442781	0.937094921217225	0.56383976802488	0.71308616427776	44.5529144313598	-40.2428511843174	31.6147741105153	-21.1632956409621
gene-LOC117901517	0	0.00755315182828485	0.717785604279439	0.055535618743369	0.293761610276381	0.917123096197466	0.570732672767035	0.0277944590400122	300.01143460244	-34.8667592811298	76.1665762922064	190.699981618066
gene-LOC117901525	0	1.81440010963425e-23	0.333808246928622	0.276972226848645	0.0211390537424512	0.830688815442891	0.348468704458124	0.157479856930023	1424.74876210665	645.832504276357	1128.20075261946	981.590176661324
gene-LOC117902306	0	5.75277771093691e-05	0.874688770192188	0.0985625274621856	0.389323634980858	0.256219199166246	0.496417094948301	0.134717638237361	-86.0903897857613	-71.324996106923	-5.14295038430441	-88.531143369286
gene-LOC117901321	7.77663275023443e-118	0.24157308681176	0.386845488445569	0.103907022030774	0.417758020123946	0.876775687466645	0.252717861220365	0.455713227941987	-2.36230352856897	-3.17763117258393	-7.55592802263712	1.10456021273553
gene-LOC117894902	0	0.56420858878562	0.595972445664127	0.011930429458964	0.0105760335410766	0.349405892296265	0.00277555780592981	0.843161711573194	-10.4175684562112	3.77515272690316	-6.8018352195607	8.04364195090466
gene-LOC117902812	1.74863006175352e-134	0.815783426360651	0.141613745750991	0.0721754677153598	0.435020135912049	0.673884767600204	0.00991648147248762	0.201159190696201	-1.93438205540408	4.32559544971418	-0.241196747171655	-1.88700765221154
gene-LOC117891809	5.06228217858688e-286	0.101317540483041	0.373077532800355	0.516223745097434	0.638692899279821	0.387496574945066	0.511085769266885	0.000745950396670309	13.1946937183851	-3.3960583433289	-5.21713408360921	9.41986813430038
gene-LOC117894911	1.04799837481599e-06	0.842058635352807	0.0905871023767768	0.663832272553269	0.569226574931389	0.306171863741672	0.875730902278204	0.915309608619097	-2.619755555265	-0.416643731804658	0.440183666271811	0.791782156584757
gene-LOC117903079	0	6.82713355835944e-05	0.740005630703347	0.72104525403237	0.225899974349227	0.554095696741459	0.102413278649227	0.345095925263064	-21.0138176840078	-16.7157335252999	-21.6484257421355	-5.6491774993881
gene-LOC117893263	0.999324823623766	0.99985811613591	0.999583290979173	0.999864848819916	0.999858117014421	0.999872464495201	0.999864848835911	0.999872464969001	1.33789771903911	0	1.77107250745746	0
gene-LOC117895051	0	7.7403470224754e-08	0.0368920127240106	0.496399250079062	0.229333184112753	0.390792159238974	0.249692866085236	0.211101521836708	-174.784820551964	-62.1766818899177	-172.461174022887	-185.097382650182
gene-LOC117895061	0	0.00134227014048525	0.827531673226591	0.0163698775583288	0.447206624509855	0.555341602915935	0.598333413182376	0.384419957777806	-19.3172124337489	-4.28403825621487	-19.1047310132293	-20.1357962002415
gene-LOC117900533	0	0.00236620004579744	0.804431640169811	0.220857385494591	0.804844599600679	0.370752413101529	0.264598056484465	0.245467772892992	18.5836912857031	30.8687881761261	20.6114742199227	4.128907950372
gene-LOC117900517	0	2.35414261980704e-42	0.270120356494228	0.109670848357609	0.488648228934723	0.101296250793335	0.190450224284012	0.313350660168177	396.291906330077	402.767587409676	389.952414615527	269.388248956044
gene-LOC117895822	8.61638819539683e-178	0.502136125703274	0.672873036943725	0.439268510559138	0.67745004439207	0.0533349066764331	0.0545143592900878	0.284880751834355	-4.41743158551827	-1.47437084173807	8.21912741994611	3.15693472806857
gene-LOC117895812	0	0.000617324457890176	0.282746841943538	0.64202735518431	0.450264282817227	0.799469554791923	0.319617797397568	0.319831028046128	986.999036010489	269.183287079721	662.757780671203	753.689699657127
gene-LOC117892157	0	0.127584553239843	0.130343138058912	0.942632736783808	0.953233925347377	0.94886843848965	0.382825725417338	0.508369173929305	495.257816342974	200.683668977223	188.524817548244	463.038880254353
gene-LOC117897134	0	2.71237241364656e-12	0.952393078611343	0.0499662942372961	0.794659134688952	0.711524583778629	0.389994044887504	0.104843671640251	3799.11631659534	2188.17412115264	1965.53168415945	3079.49064334132
gene-LOC117893092	0	9.15794898999842e-12	0.349973095405743	0.813389717375513	0.670894530743729	0.484028424535271	0.156838636907901	0.787014998261526	685.977103487599	607.070622923086	535.783137345156	518.80242544131
gene-LOC117903450	0	0.240190865836564	0.46701535893943	0.0491566839156345	0.104967646000787	0.0320065456439148	0.026949876158584	0.0830337581953987	-186.412343283753	344.79980359026	-263.125071772323	-262.22550001707
gene-LOC117903451	0	2.0896480110721e-06	0.275658801644277	0.286054551702486	0.661206217798985	0.0061597536168202	0.460252734010301	0.779751696512505	704.616599308677	971.335019788263	185.154050373277	225.591911043806
gene-LOC117903449	0	4.10965570657396e-11	0.0775854753654151	0.558594953952372	0.336572272193406	0.0609595269551648	0.818699696168563	0.255267169827939	5325.7176311589	9100.75189540716	4122.33851892604	3971.45265981049
gene-LOC117903448	0	0.000575001956269003	0.127701878537253	0.403462954344946	0.757721677851988	0.428087556325392	0.668764647825727	0.238818360305775	-136.065703063569	-43.2887576229031	-119.95281197903	-195.681989016351
gene-LOC117898925	0	8.2414574760138e-20	0.822831666582834	0.140966195535842	0.480229717700551	0.624418934666415	0.407844511725579	0.0115218723177238	1881.96478641362	825.21061484825	1107.67262850357	1713.86483765569
gene-LOC117893336	0	0.0136477046362696	0.912563913879134	0.499832484594909	0.587688004804803	0.804533725198691	0.624512041255634	0.962813413208912	595.326080129819	147.573141005766	601.697496769	418.171197000471
gene-LOC117893435	0	0.0129706598444296	0.573932966104914	0.63838092706807	0.320409523558968	0.947292171223666	0.320642390460693	0.601373928291365	-74.06502386887	-346.519729510827	-185.51223380539	-284.793574979247
gene-LOC117893395	0	0.0878339760591009	0.226101559182167	0.701369915799041	0.791585037279081	0.0460367136185116	0.452743628913207	0.677712327690781	59.5816440252675	-138.266501482761	534.030888648614	571.135172102522
gene-LOC117893346	0	2.06977729858752e-10	0.547018563326453	0.496846123266623	0.887613465731164	0.92952828119078	0.642750721682137	0.752128401655388	1009.33925743083	930.881104591441	913.031418157049	1049.31683136663
gene-LOC117893386	0	2.76043520714601e-11	0.647870368762468	0.324981939280235	0.68698564820919	0.583944870604204	0.766495830757444	0.0177679455460835	980.838604166717	360.559428968947	558.399212512934	975.299138260754
gene-LOC117893406	0	9.02956818705217e-09	0.874972327977402	0.503844778608663	0.640243108755379	0.851910980617152	0.354864999262697	0.271561815839672	841.16638927241	455.52215187135	584.90892244636	758.31212599444
gene-LOC117893308	0	1.45437628651376e-28	0.633911085405359	0.27797976724815	0.718840274687817	0.0773590237234942	0.00540371713936825	0.101825909431444	621.375920302463	369.442956564803	614.578130698193	765.832767706757
gene-LOC117893316	0	4.03604177460715e-15	0.519750987530717	0.148668804009792	0.478001499354426	0.018954398190092	0.0731656055346521	0.61194907683926	519.518747784867	702.412957326111	312.541103278423	341.682942409687
gene-LOC117893273	0	5.43114482364631e-14	0.435002385971348	0.330902556616031	0.736448645416181	0.828002203280968	0.453053459031544	0.492211331889193	1746.97079584944	1596.48901990698	1286.11669743646	1788.34550694268
gene-LOC117893363	0	5.95625045553292e-07	0.731635182549286	0.255827380506288	0.363284404508311	0.0997017960695557	0.125194584897026	0.00208202634908396	237.543874047257	-20.2547928623333	137.12633708322	280.89215787054
gene-LOC117893452	0	3.42651205581756e-09	0.820961024382158	0.997746720839534	0.397025743326071	0.289924415812906	0.21251749498277	0.172009012716696	622.89339625509	239.076801772014	533.518877207153	680.483238709527
gene-LOC117898989	0	5.72352557405071e-05	0.180599932961589	0.159995967469559	0.262697700615446	0.706184100334634	0.0812526416740863	0.0649513166306754	1036.58248284771	95.5571751034699	514.632687161441	728.64709181795
gene-LOC117899092	0	1.23991697979506e-06	0.893118190792935	0.159738316853209	0.733843361858378	0.531551264190236	0.510448177416194	0.0555563531185231	-119.790105550059	-34.9763656349647	-75.325530259168	-144.098635192104
gene-LOC117891782	0	1.72160062864352e-09	0.469474047497563	0.692232035160753	0.53768490381143	0.94922303710188	0.377658575163939	0.328024889010851	3546.81291103773	1959.6861528355	2594.43901769816	2935.82004726653
gene-LOC117891837	0	1.99889526539814e-07	0.769540871889515	0.453732765981461	0.563401961893299	0.757135891939782	0.681657267480996	0.979939887977051	330.614516600613	435.20277534343	377.505157847587	460.002449070273
gene-LOC117891619	0	0.0057086523571911	0.706747257840934	0.710074606195086	0.699948233288186	0.740056268801326	0.121604981677261	0.325127907320859	539.115323346313	780.61797735414	782.399254338236	224.570502931294
gene-LOC117890380	0	2.50936352248601e-08	0.847831437094729	0.53638661200286	0.444615191001446	0.282330763948009	0.119538672534052	0.0876827399501657	4894.3078426278	1344.3249405676	3740.56750360513	5199.50437693927
gene-LOC117896631	0	1.30810328379223e-07	0.701247924026569	0.72746272192172	0.300510523889155	0.854790759858688	0.978591297385332	0.552855722323244	1232.59176285128	626.091132236073	1068.95588652969	895.036976615441
gene-LOC117896639	0	2.44218795535233e-08	0.174541343155898	0.867107419892146	0.8012206167115	0.744992850066679	0.702988475237765	0.396874695127932	218.16585799427	157.564749055294	145.885650651869	188.745924401222
gene-LOC117892029	0	2.36143831844437e-49	0.198240402660892	0.960528499183056	0.547858219800807	0.216144307266898	0.671204640641381	0.719431227456843	-59964.838894412	-56005.80268545	-75584.5038474653	-62707.44485283
gene-LOC117890094	0	0.0415190984192782	0.809768812386039	0.19285891980463	0.904871973340607	0.832440570493206	0.988613387681396	0.0156181431049122	-7.14361285489804	0.787994501584366	0.428623279830534	-7.04556627411228
gene-LOC117889609	0	2.03582853730123e-07	0.224341809027006	0.0651571259146048	0.364259432200076	0.767295403495743	0.874669096325897	0.0338748683622722	518.969980539654	289.999589889056	65.5348182696666	523.25449265425
gene-LOC117889608	0	5.9072308336016e-16	0.00142225143804479	0.716228683068148	0.00113080562407131	0.0415289526882225	0.0524039674304321	0.927396137850235	1084.06821047499	2639.43245871635	486.102080367826	1671.1402940665
gene-LOC117902026	0	0.00221105456368464	0.585568297498375	0.969443145685665	0.478750119882821	0.341366280961517	0.251027617995361	0.88694360722211	1191.53582500067	886.624846560035	745.328859795767	323.882272759301
gene-LOC117902110	0	2.98749701978936e-19	0.751491626999614	0.174242451691461	0.347413033453497	0.348896521531696	0.966165143009704	0.802767263884443	-69271.686220675	-87163.2813813564	-61540.9961373717	-72390.5762117477
gene-LOC117889652	0	0.000266451307258212	0.622396850148923	0.252291876787578	0.17639451601505	0.900663736308587	0.0661422367511401	0.649058222104591	20.4028416240747	5.85877909143573	17.0077771439218	12.6280949734968
gene-LOC117902086	0	0.107876422952055	0.939744434221408	0.613925037100396	0.933916503092834	0.648916386656779	0.602772686791189	0.46391614778569	60.5137315520751	10.5124288885427	44.8737916878844	84.5461537908863
gene-LOC117902014	0	2.3121784763002e-09	0.158420751694099	0.585873044373138	0.680647882686364	0.936342010415967	0.511993138510521	0.979600979592476	1072.92518208975	1296.81247790618	1036.3331893081	1230.13813434414
gene-LOC117902066	0	6.38188860382622e-05	0.702883723058679	0.946841251453034	0.635391277669537	0.0560386398003588	0.0727237595499866	0.105761287193582	-38.5740127986077	0.035312937632483	-39.0599189032295	-66.7938131873623
gene-LOC117902076	0	7.76565275895978e-14	0.836006664693685	0.159464908199469	0.56064916825436	0.462574175818568	0.629272221406456	0.685189606813095	-655.63934490672	-607.647611359176	-812.467111498024	-634.785888324333
gene-LOC117902101	0	0.232329249858214	0.14158677744272	0.950492713223854	0.0687677563340926	0.339379978745839	0.292480192549564	0.512830886894363	-29.778993319032	-110.277732606528	68.1593545483061	-93.0271280837403
gene-LOC117902095	0	0.00993156130739786	0.0446937278937259	0.667155661985023	0.620068788017907	0.4231872623368	0.139929710354964	0.162181932908965	1638.66990604572	410.809101055224	256.621971784743	766.527026241072
gene-LOC117903031	0	1.34670952757726e-05	0.132714779903873	0.651269998650274	0.181376885382254	0.0310214245312841	0.396029396880339	0.728740226960824	144.45932133029	53.6638089087601	375.34902661045	207.17333945406
gene-LOC117903075	0	1.65043470943812e-19	0.394845719420659	0.960394469841838	0.0973502079696347	0.646396675740198	0.578925533024854	0.617594044456051	-3698.16490426199	-2783.95737633668	-4527.94174157624	-2706.08579003766
gene-LOC117903115	6.80033357053853e-115	0.000542026467945919	0.60956808445816	0.340163848157333	0.940856871691226	0.0407097164335145	0.7753155564693	0.462514661155596	-13.6182725486664	-17.6544225618641	-6.95917116837807	-2.44166888734964
gene-LOC117903089	5.67893289276447e-40	0.513032201797154	0.790272502020581	0.327255913019401	0.90980032933159	0.31020723162257	0.193202092068785	0.750519725731319	3.8658374596682	-0.109153567807777	-4.44671619390742	-2.64410095198307
gene-LOC117903074	0	0.015463324643611	0.712500829012774	0.356527771392134	0.422047637379236	0.883950034731548	0.328907105693794	0.412005695329124	229.31410300489	36.9922463237863	143.297084018043	148.034991866543
gene-LOC117903066	0	0.0627575699711327	0.535070261618575	0.0111998135166153	0.196069999238917	0.152932404968332	0.630282245996706	0.0219150082354741	212.175073435153	-156.779680940017	109.378558882507	229.420717227126
gene-LOC117902780	0	0.0114132298267585	0.150902624827924	0.0745365213746551	0.0889631403167062	0.0633748465814207	0.0973392338663985	0.736334572253004	226.470526041526	710.53424122662	-74.1200948976234	168.738506243813
gene-LOC117903083	0	5.89294784980862e-06	0.253740438375663	0.633199616751343	0.888939394596289	0.981400377613447	0.213451592484554	0.699345427334523	-434.144138180323	-504.867844711724	-509.706807700491	-458.896478522004
gene-LOC117903103	0	9.52896208569296e-23	0.435834875878881	0.183100014865874	0.197368560555717	0.149875888933588	0.293561396049903	0.902914347954702	-26085.2924524487	-30052.3716948639	-18144.2737216299	-25833.6104753575
gene-LOC117903044	0	2.3687114849626e-34	0.694571320147347	0.212247883939479	0.680873012430094	0.562960461561732	0.608439659813478	0.711040889193083	447.119830461717	404.15667138739	455.659412541033	451.42242181941
gene-LOC117903071	0.383078264224421	0.334718651380603	0.992735070351922	0.134107370793853	0.0984947885582969	0.693613267934838	0.653985807209989	0.118416650265732	-1.34718245222743	-1.49995992153694	-2.30147790180591	1.16450921208429
gene-LOC117902936	0	1.17302449181305e-29	0.937156856014766	0.275251665612021	0.390186119924774	0.226944305163676	0.47933686706388	0.0496302379435768	535.70833201856	304.943531094957	469.255166601127	551.843706549717
gene-LOC117903062	0	6.84669856763194e-09	0.456471248142825	0.472271837396674	0.0810129573196534	0.874912435937659	0.0357792261389034	0.231467209806546	-157.208742088917	-174.181241768343	-86.521429344191	-260.247059363827
gene-LOC117902984	0	0.883199080718534	0.0779830050744047	0.478948443001916	0.0202558254251316	0.0633051748292626	0.110943577879848	0.354288453027588	151.506018707272	-592.566122904394	370.763418605194	36.5051410728101
gene-LOC117902591	0	2.56120690920865e-12	0.709745216954391	0.899051479341661	0.631411207017552	0.601965719374796	0.654643282594113	0.62308411358623	-410.2886235635	-314.914094398187	-425.41293194935	-425.19424507673
gene-LOC117893616	0	0.571312088072826	0.0223360612509387	0.229366603794677	0.145921643558911	0.680605157408517	0.0586435863698073	0.423198452228288	-56.5671588084656	68.0109127908503	-49.013062611092	-10.377140376925
gene-LOC117901615	0	4.66722137949962e-16	0.881141728311418	0.388273070666313	0.51224899530093	0.0228037152686342	0.431478865651184	0.795256522312795	-232.4652327205	-249.000161915784	-367.958763710085	-462.138882354306
gene-LOC117903701	0	0.73722895046197	0.135047055448994	0.894721929064004	0.71294126041109	0.63083365559589	0.578976279491007	0.262751133596547	-58.4814645960654	67.8024900387583	-2.88930063223893	-63.7275323140443
gene-LOC117903703	1.4842130578001e-131	0.593438880512177	0.496007564153308	0.1375132141468	0.447333764298031	0.425321019071052	0.311613034735349	0.302119769671037	-2.86433901386667	-2.7096483745882	4.75439450887787	-4.17180645089391
gene-LOC117903508	0	0.733669732771452	0.66890411612323	0.926207447077267	0.301591967947522	0.432713184623895	0.627403323249842	0.841832654622497	6793.1789370381	-3146.24816599301	-1049.02063111719	-8486.15222824643
gene-LOC117900879	0	2.84139284747484e-05	0.746684601549008	0.176220774228293	0.500825646538458	0.59574220446654	0.297813073146164	0.470149676775253	-71.66734875516	-54.2081727498896	-37.065608615646	-74.0050007560909
gene-LOC117894919	8.50514703176924e-51	0.348165719719517	0.596113079350122	0.158443665164907	0.498092763372857	0.701872518182911	0.759215459489475	0.472400496069332	1.21369278532344	1.37244696161929	2.20106918192765	-1.10456957045542
gene-LOC117890902	0	2.67450921295543e-23	0.159834378145991	0.0814727964612795	0.646845807076645	0.173431096791817	0.662839108842054	0.537429696240726	-133.093633377859	-105.223062410676	-77.5844282044737	-83.6111125958146
gene-LOC117890395	0	5.44808301545648e-10	0.534896259955223	0.410381822804734	0.968450259799094	0.581950618992586	0.531038950368308	0.749624377910119	-44.5084040009655	-41.3557085830783	-30.3323230659075	-37.955279679289
gene-LOC117900259	0	0.28983656891758	0.138956484226581	0.825636414130781	0.638236487756628	0.279345381230989	0.170660936869566	0.896777612552597	-10.8679880118264	-9.67907308398187	2.95339026548392	-2.43469524559691
gene-LOC117903078	0	1.60837757032121e-22	0.509200575725685	0.39893196619787	0.84023056830858	0.332705199030988	0.816282019800457	0.904616709760359	-714.568945409138	-639.063432464955	-557.407150660099	-507.113087251682
gene-LOC117895785	0.00162507305745411	0.037131458530886	0.650814117874103	0.875581635064188	0.460716963326515	0.786912637482755	0.819023657855641	0.286544417631274	-1.02141233067768	-0.80569043518257	-3.13842500580772	-0.197226541870979
gene-LOC117902576	0	0.00279024400908518	0.559169231322079	0.806108999561099	0.373856701588285	0.773250338507119	0.0685127680910208	0.370553483578687	-35.1582619085005	-12.2520334819763	-21.6110586132058	-19.8751138834873
gene-LOC117903672	0	0.0452470970936622	0.115051780242423	0.899919937074392	0.137967099330092	0.531347533025796	0.277854091552249	0.252447908002967	1.05880318241452	560.995269163073	106.695565008366	180.088123130893
gene-LOC117900699	0	3.68269054324097e-11	0.305900815382791	0.154209057355698	0.692639237081475	0.0994158613579824	0.794908389974079	0.706532637166192	412.429422561061	383.50981572624	639.117382967793	726.253667255154
gene-LOC117900785	0	0.00404605548068512	0.929444568308386	0.806600162875903	0.578373798221319	0.0178234093093465	0.833435341648942	0.784143948285411	-7.2163176329924	-25.0803604717287	-148.929624084092	-216.038446086044
gene-LOC117900283	0	0.0043812370859266	0.413655121645449	0.833335295547308	0.112427964455558	0.419918361702524	0.812075196699091	0.498711586014123	-83.8124262709439	4.58822954443701	-91.482495039521	-56.9290759985503
gene-LOC117899707	0	0.000118295600311934	0.0106779882168158	0.794408011062549	0.0492084259500634	0.348955297424024	0.00538468265020787	0.236244524327423	271.991409396012	1642.70697363722	390.514629921096	703.851905297464
gene-LOC117899854	0	0.534772839270172	0.367024745090048	0.230243593319422	0.801885077068591	0.338990379272627	0.549274120968542	0.785089245187619	-66.1002030276331	-65.2264938045773	341.43458276809	176.382672798479
gene-LOC117901352	0	0.000213315381908101	0.193963940146918	0.113216836674251	0.86949185003635	0.132940573924491	0.715032865012759	0.228804924631994	-12.3952842549789	-8.59403693509914	-2.66564497857213	-8.29897720396743
gene-LOC117900038	0	0.343736947186898	0.679019430680592	0.523121486119044	0.00480662404183387	0.367308828742722	0.163934868301911	0.885101496203336	85.7292587872735	-76.49587217307	125.326899588027	-19.5747194494834
gene-LOC117901175	0	0.924084182082224	0.429531345395181	0.996433354219955	0.161280517734292	0.54878463925012	0.550327379189577	0.599634930333858	254.33795086788	-510.419225449074	271.606757742143	-132.66737343863
gene-LOC117900946	5.78922772433144e-11	0.749068205125991	0.813414645313047	0.804036132104473	0.0943985142341025	0.423244728146301	0.90651344922906	0.193302185841047	3.54874600608915	-2.54785655829722	-0.776093123852736	-1.61255336046047
gene-LOC117900868	0	0.880646916859467	0.186651229869609	0.639121379911696	0.00737592483105641	0.284359478332461	0.471794549387853	0.81271770468301	197.058972281733	-439.247544697623	386.73430656473	-170.246275743443
gene-LOC117901030	4.50698745323029e-44	0.102262476067904	0.617810001714177	0.695131150884408	0.641934164849126	0.108460716730396	0.785808912837898	0.685777779395423	-51.8396107892525	151.546400068584	24.1423043560338	275.660452778665
gene-LOC117901256	0	0.364170767826176	0.0134461772643988	0.451551423182291	0.0773366476569022	0.336242595161946	0.542279997594179	0.107823652674844	8167.57077016522	-9067.19499069006	4728.11697232071	4496.64404112417
gene-LOC117900610	0	0.000110359964884924	0.963088386929296	0.919318218322623	0.734778645286145	0.840999075157916	0.970689484230296	0.124283847905325	64.1254718557333	34.4783289313267	18.2571407637691	66.7938301765241
gene-LOC117900124	0	0.649021194566548	0.764505159600284	0.229938927656363	0.475088423180103	0.485803212340299	0.169896232317434	0.193303115230046	108.832451467155	-92.2361093497226	65.286366953045	87.2339912669067
gene-LOC117894509	0	0.695021893785029	0.000120522982031374	0.473894559396944	0.0076636795288833	0.00783334824680099	0.0271032998724124	0.586047984742812	12.8573274666169	-425.309406076523	338.63893690975	10.6896861363603
gene-LOC117894498	0	3.8341182569432e-09	0.211526317510397	0.64634200574027	0.311954866051557	0.507178612554064	0.128867839225691	0.265494192391783	1137.32443770097	445.46111137869	946.643488172454	982.60017244293
gene-LOC117903151	0	0.570575993145449	0.932032518432164	0.969274340983984	0.229472268463363	0.616134915650197	0.797353249640697	0.185025002294109	-18.0568981680772	13.963224991533	189.779551788637	-482.081472366941
gene-LOC117903178	4.0457076694622e-286	0.000109653272188909	0.649384396575488	0.835305464416286	0.466510699581265	0.112862152311448	0.748644794120245	0.438106500568438	-12.2465005222449	-1.98042562820493	-15.6924542060762	-15.9065585657523
gene-LOC117903824	0	5.46368479480829e-05	0.157575539973949	0.225903208807079	0.71947741528068	0.264956850912694	0.546527788980061	0.145296496543207	695.706727067303	482.72795867625	120.63515509902	502.09196449109
gene-LOC117903826	0	0.0118430081474751	0.207385097599317	0.205555934681342	0.805398681647496	0.499130171834543	0.494349347091418	0.0126071549492638	668.73000798803	-144.02720166564	133.737086219854	794.566514166333
gene-LOC117903825	0	6.83019632919696e-05	0.808114397772711	0.7450232972052	0.00182146237297996	0.6335117579335	0.416646886636133	0.00605522929392046	823.30788967865	-197.542237005474	404.0672058164	349.370655772597
gene-LOC117903300	0	4.84257403526688e-06	0.434259150202771	0.606318884076785	0.901549405231122	0.988898854958262	0.514723549613033	0.331262041370199	-290.305681417233	-403.521297595966	-449.516416644937	-280.239958921487
gene-LOC117903304	4.87457909491237e-49	0.833150900990559	0.896732642479859	0.00707852444528497	0.975358238746825	0.86467247811597	0.354177866131091	0.541192688461779	1.49327476085302	-1.6411259937764	-0.399498572594212	1.0385366176143
gene-LOC117903298	0	4.55593857377604e-19	0.436321642574279	0.193238691509746	0.742422693693992	0.322282589227181	0.982333404783463	0.981167348030945	717.519741462266	789.79373021448	564.874218034033	621.02186802462
gene-LOC117903302	0	1.40406713561939e-16	0.410640891489702	0.00406461475960946	0.00881926307832019	2.51328564856872e-06	0.0759086786005478	0.02091927439155	71.406490719379	70.6592112933293	-8.56068415453763	43.4947525467563
gene-LOC117903297	0	0.0771561580760031	0.455261922159595	0.837232027322189	0.356626082623883	0.454819391317665	0.468334909001022	0.749631507522364	-777.139374843685	-73.8212404444794	-1035.32947783558	-812.41482717141
gene-LOC117896615	0	0.00200289037613917	0.403085613384406	0.453064036402411	0.694108855573007	0.798593186971104	0.449178135111487	0.262704386237109	-289.66248860303	-110.10081636821	-126.856678825071	-216.012161373317
gene-LOC117897198	0	0.30411503395936	0.329069482650205	0.543658464426157	0.0237493309423412	0.0799127809951849	0.36765103974568	0.814495918504904	-10.8438612311633	24.926305680818	-35.0449086298866	-6.95846565030709
gene-LOC117889623	5.7135678085731e-237	0.0622733340796419	0.712724923374588	0.418660318666966	0.471510526021329	0.0130484035563923	0.00604813531226559	0.134319324951607	25.5640814421151	62.432645495468	3.5420825768183	-11.4225494745382
gene-LOC117889626	0	0.000661985154671425	0.191573574413269	0.174497974370628	0.472111489344003	0.984706868524327	0.187884922202887	0.259200447440354	195.022948030375	44.2036624434537	81.4266006838097	102.331612919452
gene-LOC117889627	0	1.50943048567747e-05	0.455613384811985	0.331990769341194	0.432186241493039	0.748135785512046	0.725963180156284	0.630398734068854	68.3458320878617	68.63023340113	66.1990056156597	90.820311134
gene-LOC117889625	0	3.91752694617509e-30	0.647407374994686	0.187387779709318	0.0828759383944333	0.227854021426596	0.453972694923035	0.462092462533867	777.764135810916	494.157775972772	517.423760530639	435.965170809778
gene-LOC117889622	0	2.13704794818522e-06	0.117005662102476	0.789045960133451	0.450608994489744	0.886241907985334	0.22290092538758	0.433147346705521	1054.7774980387	1169.17101262488	681.091528877289	1396.52655384916
gene-LOC117897352	0	4.54464642564584e-16	0.00691745450841193	0.541206103413246	0.00285730720388522	0.00304416522343001	0.00903380316534621	0.00663931781672063	666.997613102997	-29.6225983799004	654.173750567917	622.017834785983
gene-LOC117897345	0	0.207374792808844	0.0803767700215962	0.260136155503361	0.0150881385018685	0.377952643134047	0.252818432804478	0.140953366268904	144.556374677856	-107.75457221157	96.5549546109891	35.6012239977882
gene-LOC117900294	0	2.45623615293627e-11	0.808388233713911	0.483720051991971	0.927417204924137	0.503002562833595	0.643659426850157	0.655801854213331	-321.126537582004	-281.51184107706	-314.089517069436	-378.706640752746
gene-LOC117894573	1.6301241895089e-08	0.627710689725381	0.381933699951012	0.692648232595059	0.699405707419639	0.778220380417388	0.446250252523273	0.635670429643561	-0.603816903132464	-0.459721507645587	-0.846961901374914	0.50382815525145
gene-LOC117894582	0	1.93239253602717e-10	0.378052041487054	0.0788303684859171	0.0233376939567237	0.183886413505278	0.497721652564176	0.91764234685068	-25834.9283633139	-46279.6152860342	-15013.5729035996	-37248.0504538207
gene-LOC117896776	0	1.17312656632152e-20	0.0426645435393285	0.242726615617345	0.101916701764698	0.481832793313543	0.0182348155790442	0.876725626216013	431.009061760787	727.240254462493	360.24973794978	578.23473907545
gene-LOC117902737	0	0.0036694615896306	0.107013255637377	0.614764700833763	0.451799007629101	0.341229561416741	0.300430186918195	0.253274178791839	-1099.74076265021	-20.5815486485699	-1117.8496110298	-1435.28689713654
gene-LOC117902755	0.999042321902464	0.998949034012894	0.998893974246789	0.999122220016773	0.999162133958098	0.998912932627276	0.998818840744521	0.998772830867829	2.45684720671003	-1.33809583334602	-1.2179991219892	-1.08955007959038
gene-LOC117890418	7.82663903254532e-129	0.000153697423050809	0.000580125616839532	0.46337876840146	0.311246844791543	0.165537141755722	0.679417109939724	0.0510846170330892	-3.31952530931986	-14.8651182611985	-17.7933729335876	-11.0597229289212
gene-LOC117902135	0	0.02511122085147	4.89280619310091e-05	0.499229652827625	0.017872826036824	0.239035118772306	0.0140674179726415	0.0481152513684463	44.6903576692434	-327.54497540558	-30.29263416002	-63.5832115421968
gene-LOC117900324	0.997562418482943	0.997879145878246	0.999996580359999	0.99998172625952	0.999998139576868	0.99998172625952	0.999995704027561	0.999995704027561	0.355011617058153	0.379021623215213	0.273609527218234	0.248906511776926
gene-LOC117900314	0	0.0225290927562476	0.141160046547999	0.750950205487139	0.0419864881601163	0.797898159856685	0.0726625138392119	0.568698183177986	-16.8794945155133	-53.3258594232763	8.16222225388969	-66.56516436923
gene-LOC117900309	0	0.0942155289142626	0.00573295038464092	0.0720357645036611	0.142452753899009	0.0393948348241251	0.00245173167607296	0.013236632389105	113.34015850152	-119.08437805906	76.7138195271764	134.621882516019
gene-LOC117898260	0	6.28426864283417e-10	0.680407151221525	0.689746947947009	0.499490401672493	0.416614401064557	0.922781986858481	0.191355985411201	-4410.66636065153	-3582.12557107644	-3906.2168320855	-6899.4435097606
gene-LOC117903215	0	0.146768925643711	0.227780566653875	0.454759735098421	0.817309945221764	0.0387406500134182	0.779652887166092	0.581143969968521	678.92293822275	436.389774909337	-140.478086748348	-83.153281170893
gene-LOC117903214	0	3.07239078266576e-15	0.442484705063631	0.307500357995315	0.649691698032539	0.545217353813625	0.00763174535390015	0.710303578247637	11095.4986961078	19385.0063195745	10771.7744488552	11302.7372874681
gene-LOC117903217	0	7.31712523098386e-10	0.585823104639987	0.488236470510754	0.258217655810874	0.446509410376266	0.00774000356907179	0.431837840809405	42543.0802593004	133721.47960414	95151.9654928286	104913.307626849
gene-LOC117903219	0	0.100046084327289	0.307197680814916	0.931329526332284	0.51450348473305	0.321114127059735	0.665679887686878	0.141526511504907	206.06435140635	-101.177946880987	127.227253512923	243.010620815843
gene-LOC117903218	0.998407689256754	0.998577299895613	0.998743049784973	0.998550438566723	0.998351926692443	0.99828665408008	0.998677956309919	0.998664982008702	0.258869418884143	2.50714298842415	-1.84238214400365	0.0717718572194933
gene-LOC117894797	0	0.0754636609287834	0.507851617953327	0.506939352572192	0.356580805537117	0.852781419264266	0.701773874309579	0.626725992336762	497.925712505704	21.0764017537358	358.464657946681	244.391141505652
gene-LOC117894806	0	0.00239886265201983	0.667697048147007	0.299611407576568	0.80891081469953	0.206234534875902	0.559915442721701	0.15964885561253	10.0801410763613	56.459326522263	114.370385070531	49.6298270446526
gene-LOC117894952	0	0.252496206216462	0.918738987392558	0.249942904067634	0.0134508518091701	0.0434636858517222	0.424758132416227	0.0123841240304499	-7.72743872882823	-6.47130362185258	75.5779204908325	-17.6004673421154
gene-LOC117901396	0	8.23420892603746e-54	0.0705947242905948	0.76104687983385	0.179317486043044	0.490692700723876	0.659044226338849	0.677371961830639	-2878.25004814528	-2151.8777439446	-3031.1089359371	-2501.90489702128
gene-LOC117899153	0	2.56628382052534e-14	0.572890623275096	0.417383629922501	0.143968699001422	0.47990971413788	0.588037666607291	0.215731058529186	838.93434277969	356.987629323503	720.699138270723	682.610001304617
gene-LOC117895759	0	0.495417973849397	0.689191807299806	0.829372515786814	0.0741446464673647	0.669157261046661	0.0216683941119871	0.341800775073931	-213.489234258564	233.854490681263	11.6144641755868	158.736441813313
gene-LOC117895769	0	0.126585446982825	0.100156644299871	0.928791613364353	0.0290634777231735	0.0449214870956853	0.010402203792233	0.982175574314456	-121.611986564813	-472.523165024917	226.862415862867	-148.102594346167
gene-LOC117903303	0	5.84811772684147e-07	0.298587381460413	0.515912917395687	0.852078244372626	0.149784708062011	0.323943968054771	0.205254186410633	580.267496075684	365.711383238704	180.611932419093	337.08067087266
gene-LOC117903329	0	3.91537362103166e-05	0.92816403544002	0.789169213254213	0.620541980108072	0.0102478817548118	0.794215293644903	0.326585375613211	-56.1821938819507	-1.34637206949969	-115.804606006135	-134.139727018407
gene-LOC117903049	0	2.56330090037579e-147	0.201360249170562	0.625205910536679	0.417486268899737	0.0146432548838762	0.23762795087414	0.430644651897633	353.129594954139	415.811874593152	273.508231246785	339.317325561598
gene-LOC117903050	0	0.189766944424922	0.801098548549667	0.524418593795001	0.928740847300385	0.266471685178121	0.652009345519545	0.698243134141534	-48.8840720944663	249.952691934268	1506.85758232433	983.159499717
gene-LOC117903051	0	0.888181378525405	0.356630622729834	0.836041496315131	0.149139110431204	0.484980746087552	0.627456945464169	0.0139956620531131	-14.4966393812936	54.6027818832413	94.9019928087931	-169.033145932697
gene-LOC117903055	0	5.49859933980629e-05	0.876016787234785	0.890714756676177	0.729564219255407	0.140530143946867	0.102920445044555	0.525917712372105	-206.941875697543	-144.22001915507	-69.2622805380333	-92.8572411787268
gene-LOC117903052	0	0.262735395492952	0.0478194292311451	0.812175862990466	0.118647925072015	0.0643952399628311	0.565994087130044	0.716579604921949	-160.492628795317	-695.276696812203	292.709280399066	-68.0978877314164
gene-LOC117903056	0	6.28717060183996e-16	0.000173061511120672	0.426155323898496	0.0916085682390005	0.0145577962849349	0.000811950939273758	0.190869075225557	-290.932753733713	-437.672926143513	-184.76586843286	-206.215593852577
gene-LOC117903054	0	0.00188511972749874	0.190952009012579	0.259890042454767	0.435213242762722	0.0785689110487252	0.0285572441112801	0.35118297000199	55.38274363136	36.5276816587102	93.1495012250366	204.87181368871
gene-LOC117903048	0	2.08172799428477e-05	0.00058262635766993	0.41153856091946	4.19283601821356e-05	0.0972453623866913	0.00499693474361678	0.434260713356143	81.2299210794065	1309.42928108232	-62.6258343757765	569.458559049809
gene-LOC117903053	0	0.214020533668531	0.230951108573686	0.645174645367006	0.975160548957486	0.188432426691954	0.221619405472886	0.135752116956928	102.774590479623	-105.674829902004	75.18932799912	284.948260101344
gene-LOC117890194	0	0.748466317555411	0.681682133026903	0.517930707551612	0.336742996427977	0.605605265114304	0.15224152846456	0.769874069873672	-464.299367453266	618.718782114633	-667.785205675675	-63.9008032042329
gene-LOC117901716	0	0.577180927950712	0.43317811061867	0.442210642262994	0.242224633443112	0.403412077174051	0.724752302086517	0.980693035971186	-8.98128034088506	-89.0106314534497	55.2910773754995	-33.5927812497374
gene-LOC117901726	0	0.460126803340707	0.0339768195451336	0.51496987038796	0.0188675953845792	0.13342958007341	0.0179658450125424	0.172174571560339	2.90571683079493	7.97650792642533	-8.34387716381943	8.27376113641153
gene-LOC117894359	0	0.0242325937759502	0.188442205644773	0.706678903282339	0.874454040821907	0.246934191182575	0.976499511518312	0.586650019102328	114.042433314593	28.4982241197031	197.235832877587	257.459744094427
gene-LOC117894371	0	1.18400143630519e-09	0.00248844133832884	0.851331721722506	0.00800013075346377	0.0469043733184458	0.0181546165289884	0.824171900809012	358.647415794163	813.17771870935	84.293687656007	499.87521260915
gene-LOC117894390	0	0.273137852445545	0.279370264198018	0.291165498415162	0.00853852067658984	0.215968453375825	0.989807023159307	0.214617457923117	86.4878497226132	-105.883529020173	444.516333918677	-107.087451706657
gene-LOC117894380	0	2.37025181302321e-18	0.0606127113340788	0.126293777955768	0.852303885334129	0.714423090513479	0.0795156217849624	0.397077315102086	842.807050267763	825.521439203415	753.437038415917	988.544363055273
gene-LOC117894407	0	2.71554364995151e-09	0.0567362346071173	0.000340419370421394	0.178873149966693	0.159833618010333	0.587085068664649	0.915697180907055	118.571338073273	63.6200943159001	169.259230302337	106.34237295183
gene-LOC117894399	0	9.93671742344358e-05	0.125164449022325	0.2129352447895	0.564435419632351	0.302847507477604	0.131667684298083	0.549021744415275	-9.84845756384497	-14.7237097095929	-20.3206040340599	-19.702542852625
gene-LOC117894350	0	1.10370592213319e-30	1.95591947291055e-06	0.159588366637014	0.000356606189173768	0.00928947627775586	0.00542530134601761	0.738628144168373	638.949653292313	1231.5148249779	303.604749060297	818.15117405275
gene-LOC117898253	0	5.4205853267372e-05	0.253890650173732	0.667317558700041	0.587731502489385	0.265835985261209	0.573426512932893	0.804906023207875	-940.409332513727	-1286.70709518722	-1919.27635217341	-1859.22101671407
gene-LOC117897438	0	0.481023618773924	0.582025914721382	0.619352840941916	0.806445177808832	0.762402681150177	0.377867722668476	0.467756549203779	-17.8682623134	-6.25737497865538	7.03927329782772	-17.6211183067973
gene-LOC117897429	0	0.0899341519409728	0.000761279308812317	0.716050624243293	0.121882498231585	0.004540232129239	0.0207082587661978	0.972520873318288	42.71366811194	-236.650230343844	566.062084070696	276.870917002688
gene-LOC117902212	0	5.14459929586939e-06	0.449760115886583	0.633664554383701	0.737185884941723	0.0177426040392973	0.276491162309499	0.0170918416136581	238.773376633784	-24.7660984011134	228.670697786863	424.640116438303
gene-LOC117903374	0	7.4536877776133e-13	0.0518349221874305	0.260402664778667	0.027220328617962	0.145161842747973	0.0707050918393734	0.577268055028564	910.0567819178	1707.89865809338	401.01244192334	1181.24700477781
gene-LOC117903375	0	0.205453022689007	0.271155059772648	0.103437112797238	0.0725564584314872	0.497525144367102	0.127111691862916	0.461014446264976	125.54056998863	-42.2288862804994	355.310205642667	-46.9828815847727
gene-LOC117903380	0	0.0144121802376652	0.939094016459964	0.890554599627923	0.217115283807479	0.20971839759785	0.553686460630892	0.847363724117899	103.037974924326	-1157.61269774728	-1169.39237539773	-2114.71233693971
gene-LOC117903379	0	7.38707523355086e-15	0.865147162753961	0.142192242728911	0.231768576063646	0.170827429500665	0.629064326081057	0.737386547344042	-38637.67877308	-45700.5145726793	-23467.7921710463	-38689.263044861
gene-LOC117903377	0	0.234160905196395	0.93706524523104	0.691174346019348	0.536884735650353	0.0493358960783562	0.605539778622857	0.0264507784318661	-31.2992511325693	-94.7575021120076	-40.9993497901252	72.6340101502624
gene-LOC117903376	0	0.000214208970789535	0.00551259582036518	0.0828068398383437	0.00366753018073141	0.0248261943506152	0.00429302087393647	0.959591796030725	36.0541966200009	118.083959806385	-17.9644025120683	52.8287133091325
gene-LOC117897543	0	0.022015081766819	0.877619165575368	0.759493427883099	0.100378618930801	0.868340054299787	0.994105602900214	0.37154016404826	456.25751991853	-18.6070004186799	248.858238458204	138.140678349113
gene-LOC117897529	0	9.59663015261377e-09	1.05941788499637e-05	0.430828265921574	0.000855095872833745	0.0783240568411709	0.00885399476053921	0.637366332967578	312.95270645148	1217.89191771884	100.33674521844	655.220109424647
gene-LOC117897603	0	0.00195320156566639	0.931917082149828	0.441238735749266	0.288139485114244	0.510917018989119	0.903035424880843	0.172227503101317	193.981775374501	0.470665918995792	134.302268095436	156.696917678969
gene-LOC117897647	4.00375834956574e-06	0.103998113819697	0.183010908047367	0.934143546603194	0.838114208658542	0.690757065019309	0.254583776849451	0.945549203791276	0.918790131928944	0.808668879519993	1.1208396039838	1.92538104996073
gene-LOC117897551	0	0.0835291194830508	0.0971327450867663	0.229522543826239	0.69194112603947	0.565933654663138	0.775376516571256	0.176843200231644	-5.50617893015207	0.919830683881601	-2.7972223267884	-5.9116109448927
gene-LOC117897559	0	2.11125409004699e-06	0.159796282524583	0.543149307256372	0.00305853268885938	0.858281563043933	0.0189018724802386	0.784079724610879	75.6078435802965	542.756316748003	101.291164905714	436.82144283812
gene-LOC117897654	0	6.21974558088509e-10	0.00127082418757928	0.694326113407672	0.0995223905227752	0.376474980342655	0.00626040907418264	0.069052270519082	-196.915949535819	-151.274310090327	-117.176946247549	-336.130769668459
gene-LOC117897610	0	0.0350468496130802	0.662264748670792	0.937367356012494	0.472018088447052	0.197754943056999	0.0618084418532748	0.200860745716994	-141.647904706453	-24.8622400080596	-131.350660446834	-569.59649879058
gene-LOC117897630	0	1.46839641073536e-49	0.124471618118757	0.980157993044896	0.453687607189495	0.694838407846705	0.440346176446935	0.756275361761324	662.163629121521	738.439224682958	774.588213384221	713.772849412301
gene-LOC117897587	0	0.015170336891222	0.720725025253681	0.599012658767142	0.204362918178271	0.327900326258816	0.0209212924653252	0.945422510057861	81.0312255042768	2.91100167075342	142.918475282193	66.2227790462966
gene-LOC117897620	0	2.89698104182726e-14	0.871595704671377	0.00672427871792397	0.10594413578651	0.134684384988277	0.374558104632084	0.0078872763044917	597.16409113541	100.866821079314	416.58377439907	538.27271068675
gene-LOC117897564	0	9.27682453872115e-13	0.0328840884395093	0.365529234334202	0.00719428309448706	0.0246368706398492	0.471370296771987	0.394278425222231	-223.161199846157	-31.703998635881	-295.620470197919	-168.495816622758
gene-LOC117902687	0.00138959315620006	0.145610173842956	0.107236854846313	0.271535765295088	0.219336688946581	0.834198357661654	0.00740321758094546	0.945975902529301	0.133614714705747	0.660844345415521	0.299642831634455	3.98802403834257
gene-LOC117903605	0	1.05261115651219e-20	0.125116676607582	0.0047485948528772	0.065049812606013	0.008402926356115	0.496236159604069	0.78435561458958	-171.185813138799	-80.4119569085284	-251.596358779736	-156.201212037383
gene-LOC117903604	0	1.29507153739845e-09	0.811369286909824	0.44515204167596	0.536579314074546	0.416592490153209	0.68982979160328	0.0475955650404438	776.636423474207	283.352487223086	534.300512385983	822.05099563067
gene-LOC117903606	0	0.000245230643847979	0.737575859835913	0.0861604661541463	0.444654022193635	0.810677974209667	0.028745799305317	0.409236713731036	-72.3853637553873	-24.0357990637007	-38.0147982425584	-52.018347858898
gene-LOC117903602	0	0.000503702933468316	0.305712560987323	0.732444537614098	0.749385256165182	0.278406395316219	0.657566519993331	0.87341766294254	-139.96254885147	-127.301978211881	-275.270497995258	-245.915805057722
gene-LOC117889571	0	5.20333244365296e-07	0.429167542465035	0.70149060856388	0.894125222524266	0.514556194211235	0.751162730300249	0.311558308649034	1398.24552746468	778.306297785804	1218.25636001069	1634.26317454541
gene-LOC117889570	0	0.000242305699047376	0.0895096691843136	0.333222939801712	0.109971626609579	0.573141562007161	0.0528865294105782	0.476340300178447	-329.067980478434	-1014.65127160981	-370.152745042826	-680.931955114281
gene-LOC117889572	0	0.000396934100986352	0.484292028178697	0.4503530631556	0.153792784675154	0.325079354705002	0.331867197042952	0.915966230552608	-62.3559784459535	-193.472809977503	-149.639918142173	-325.213194994607
gene-LOC117903912	0	0.00683320906346469	0.332665955045329	0.409150145236049	0.559348204509085	0.019759999300574	0.402828012084513	0.87131060950676	-57.7587381830931	3.48282486239714	-402.39897788853	-312.66352913887
gene-LOC117903288	0	0.00808331847819647	0.235601288057848	0.206703064508679	0.76062014454283	0.500879343751164	0.733307680323249	0.196257820080504	111.673060101293	13.5197217918367	68.5466482296323	140.703400396761
gene-LOC117903281	0	0.297350649431635	0.407960738437802	0.137593676804027	0.773422321057264	0.280278453041318	0.616215812721107	0.982378018381719	25.5470041502567	-19.3860201053631	-144.839824008076	-201.313132949384
gene-LOC117903287	0	0.0999262331342485	0.651259779217588	0.767711904544779	0.813999428218562	0.407281870747379	0.630677301725944	0.409210540192874	39.2973306085176	28.1465834629031	-3.36394953654971	24.567904549216
gene-LOC117903283	0	0.319515001497242	0.353158557361031	0.986173779376338	0.261103717564826	0.613017269616361	0.804648948372592	0.703137762070307	-59.8683503243743	34.3143731957093	-68.9851885772542	-24.9504863100803
gene-LOC117899180	0	0.000149857888145943	0.539544238228847	0.580733976076564	0.00389490791562364	0.213743063460929	0.491748488850584	0.0920621743697067	356.00809673889	15.5058232853266	133.3452606174	43.1393542491633
gene-LOC117901911	0	4.26101167060968e-05	0.0145849837375382	0.953996896341588	0.581536393788662	0.462426139093608	0.813993349659845	0.273347322904973	-63.5962222398283	-38.2067670195533	-28.0211204090963	-46.1441671027893
gene-LOC117894987	0.0136479228085294	0.0564424821377759	0.380480068288382	0.86600952451024	0.361865728831418	0.0884636018431245	0.0174184541547911	0.127306824709837	-0.40812364228444	0.36946927706873	-1.41691018356698	-2.49837891240483
gene-LOC117891169	0	0.0453504245424773	0.776621938532621	0.802552276463134	0.516007190654994	0.70213518768233	0.019150420168997	0.434670679851628	-106.064134785976	-83.0712957029056	-58.1692842395279	-233.403824741233
gene-LOC117891160	0	0.00792476995366353	0.564530973137246	0.671459443533442	0.116824324292822	0.23657367669201	0.356754984754092	0.316480920985976	255.454714551853	-66.3960412672102	274.43920930498	205.86794690754
gene-LOC117891194	0	0.5251979235771	0.00181784931527265	0.16910125425165	0.0185150974233658	0.0126120397522118	0.883954773761863	0.426795833301484	-0.224802625573346	-91.5206219960617	73.0829845515946	5.22385330726763
gene-LOC117903764	0	0.848332006517394	0.376594140797472	0.551180880634784	0.0255056959210803	0.06115450553331	0.66089921314441	0.110870840551056	206.40254673128	-513.319786351853	257.351507797029	133.195205222513
gene-LOC117903766	0	3.17694160210905e-33	0.021759070018331	0.62330036967356	0.395614329890403	0.336629179143194	0.161113696031649	0.52530089554476	553.466426562557	532.998651906563	399.732656878313	515.460235165753
gene-LOC117903765	0	2.8477210170109e-10	0.211455217169756	0.920473963197459	0.370125841759802	0.617843434587477	0.777609344529807	0.307195739961171	-317.978315251094	-176.717859295108	-273.928852232	-315.664639070303
gene-LOC117903763	0	0.444542631836672	0.860589403718741	0.481794477773469	0.448075023656984	0.201471744798942	0.480906977960844	0.883462451313647	136.580474984285	-510.980163014206	951.874975535944	508.110211769337
gene-LOC117903658	0	0.000675256883903018	0.00113985038419094	0.468792173217936	0.00403552983390101	0.00435136761123567	0.0389880348182679	0.569132298257654	259.36715366944	1191.09014562069	-188.1841994136	323.460655788856
gene-LOC117903659	0	0.65435311215527	0.561626205586451	0.271678838324004	0.298862103677406	0.0568115685303591	0.340673099881978	0.650900348947564	0.532425136012989	-127.24516804369	123.083851514167	77.1926285184065
gene-LOC117903662	0	0.0878143425444882	0.79676805946622	0.932299744426318	0.0612260956990345	0.284157522605375	0.834842008222167	0.170805426859345	207.874595400561	-146.39780182998	166.272788092482	117.050748432573
gene-LOC117903660	0	0.00422920841456981	0.799971521398531	0.309823952936428	0.425298071783869	0.734477050169953	0.611452634206556	0.0675581159914848	-84.9947717772716	-35.1407716146317	-12.6472359409416	-134.128613148511
gene-LOC117903663	0	1.87966735358408e-06	0.0156890257619421	0.86522727704975	0.460775911136753	0.50479027937464	0.492154573701987	0.128322863866111	-42.2104889747743	-9.47856554422552	-29.1693899190541	-33.1297993630587
gene-LOC117903393	0	9.79519457710251e-05	0.159634664565487	0.231488943790928	0.00880489157320289	0.0124270455110889	0.00732013629581218	0.782497831047124	112.852686934519	342.191124759948	-26.5754777822873	121.348330353843
gene-LOC117903396	0	0.147741765888558	0.973643732523826	0.182778259857848	0.405246635086229	0.0620439279458109	0.404044921921562	0.352734541381415	-143.743500200094	-509.04724167801	26.6571516864701	23.3158339793767
gene-LOC117903389	0	0.0394010408683753	0.0164149926914069	0.534247371608035	0.229310342645449	0.0305950693179498	0.0223542003127043	0.437833319437381	197.93555184081	651.950890459623	-49.5760064135534	30.5124449868199
gene-LOC117903392	6.78382543730317e-70	0.919461968544187	0.224925788895588	0.499907209126555	0.888015284329189	0.363736836964172	0.436252423826936	0.646310987808831	-0.484589314909432	-1.23260935732093	0.31601085644683	1.7973922601199
gene-LOC117903390	0	0.0865336870409376	0.00262491914688665	0.917280208560981	0.288182994949875	0.429265665712152	0.869073808542596	0.368653677343611	238.84309930345	33.5401337991434	58.4673818416049	47.8650338436767
gene-LOC117903395	0	3.26144182634668e-20	0.333309181483829	0.0178613529810493	0.0631991154837676	0.435111001548293	0.31101124221071	0.426255765939664	-21323.5673937265	-24871.9489302193	-14507.4357477958	-27719.2768285347
gene-LOC117903391	0	0.99658263617022	0.913566199023505	0.919014371697492	0.30042716312015	0.375743859874079	0.952532687087714	0.162559233423739	151.801357188494	-325.47697121972	50.98313637094	121.528763373237
gene-LOC117903394	0	5.22133882063411e-05	0.967520697642369	0.897759273298325	0.930287830052292	0.640975612419299	0.317712388762909	0.991395992156903	223.397739155307	229.688288666924	278.140074294427	298.9644536236
gene-LOC117890371	0	2.31051879442659e-09	0.535468797706071	0.0819710847951395	0.686008165484489	0.228938022325607	0.449597635668501	0.748589789259021	-182.463589236104	-145.198166284419	-127.123818033297	-97.0168930329786
gene-LOC117891506	0	0.56747538074799	0.0667982579123669	0.143820093452423	0.110248188178889	0.452453753527577	0.166881526585743	0.250007458908085	-120.295374929505	183.506665709866	-107.099200327754	-55.1925579419642
gene-LOC117891520	0	0.238248235259367	0.307598467072602	0.0657060246286209	0.267576610444823	0.979423041871707	0.294030431329132	0.255925189276178	-1151.32712593598	266.844917913916	-517.053474481388	-662.332344990887
gene-LOC117894732	1.4261595239759e-06	0.00317969911415087	0.83550234026622	0.490481019233703	0.713688394946874	0.535809326799928	0.485249564351979	0.00074460448208442	0.351686558918083	-4.13145876576389	-7.24386276442657	0.117508470854797
gene-LOC117895025	0.999304101685205	0.998941665600281	0.99865941005062	0.998886912042421	0.998931846274264	0.999179944951044	0.998835678809154	0.99908783220403	0.320025248516933	-2.9445929724602	4.22202590532482	1.83255599578838
gene-LOC117896389	0.99901760524524	0.999182135029475	0.999108533362252	0.999306820499818	0.99912380909041	0.999124736038475	0.999181503870641	0.999191885196806	0.407384585762633	-0.0215550623920047	-0.0605783841503833	-0.975300659436953
gene-LOC117895034	0.999113333555454	0.999658684822519	0.999626793390239	0.999699930245849	0.999702875713454	0.999103622236621	0.999655739394328	0.999696622978652	-2.7748159112673	0.287587713314961	-2.28537798576336	-1.4096052280837
gene-LOC117895041	0.997772159755288	0.999575609909346	0.999570694570548	0.999582496361449	0.999591641650157	0.99959164165453	0.998749728162995	0.999575609912363	0.37782197348831	0	0	0.177529013025476
gene-LOC117890300	0	3.43642213771657e-09	0.305491990606715	0.180851627184967	0.149282122869345	0.00376368720853217	0.043355683535448	0.000924538130087494	38.7100489133568	-171.882868799953	-221.375365715027	-156.4800460284
gene-LOC117890286	0	0.0726335392236184	0.0579546631882994	0.797597774264012	0.000804367631330224	0.0170699231931391	0.0167702254239911	0.676178767949734	-166.669645433307	250.10717160573	-390.67949261165	-70.1801412163431
gene-LOC117903065	0	4.93107436981795e-11	0.444396211902463	0.867045786186939	0.965828284981718	0.884249593930073	0.518496968855249	0.312265960431324	-5414.02535751564	-3600.84282029866	-4048.39182974342	-5393.05344557552
gene-LOC117903061	0	0.00186115780047099	0.209913616618243	0.532191113818746	0.657456205535354	0.78263376952384	0.375331641842202	0.636387023267628	226.675582810333	136.135879407339	204.55724156202	222.588695298157
gene-LOC117903064	0	0.428295976080671	0.28992523329255	0.660120126046352	0.0634702223152114	0.0951947803760133	0.829325455217032	0.101399627786756	202.151930774467	-1224.26316843012	206.656448071083	133.236053444946
gene-LOC117903063	0	9.57818485405927e-08	0.0378441890499102	0.229458278371355	0.0450269893812436	0.244569322523669	0.0178276066295197	0.841957071019004	536.647721706237	1162.11064388047	236.59563346908	759.0865909128
gene-LOC117903060	0	5.77121795782171e-16	2.48949006641141e-06	0.906172997808467	0.139605404051501	0.421830195537918	0.00124706038464225	0.778107845884608	3057.29582617404	5953.55288450025	2547.99334395502	4527.15592499116
gene-LOC117903068	0	2.97267949923032e-14	0.791351947003632	0.798852860445324	0.472637372216147	0.794011501656589	0.114407038253546	0.359552582794392	36.9133202072725	44.5567039418504	49.7508041721572	28.385290797879
gene-LOC117902177	0	2.26064956349484e-30	0.908738943245751	0.464035095377822	0.885608492703033	0.240316391913676	0.449468818414186	0.784904467230835	225190.392577998	219154.790455487	264054.810544776	259531.132669751
gene-LOC117903070	0	2.73040905488816e-28	0.651039793026725	0.69985548220978	0.830006570829787	0.809918110717871	0.0778498517210639	0.679756507803325	45859.0831337726	56245.1686827563	56197.1562007826	46377.8843334297
gene-LOC117903098	0	3.82761689855745e-36	0.22429143566453	0.619958087506615	0.792334829183044	0.821858727582746	0.276188533879245	0.736612482187385	5432.50361035408	6130.69259548226	5233.03224287933	5707.8892100153
gene-LOC117895537	0	6.71180586458833e-51	0.105594866424994	0.970844246299943	0.218534803389704	0.840334515991572	0.376203869567507	0.86382422845218	19268.2457253068	19185.6188886509	21378.2537697184	18330.7896581741
gene-LOC117895553	0	5.83511299170783e-25	0.770510614150209	0.294156739960331	0.521151364902358	0.336874760628382	0.182184555199545	0.98457879226452	2893.05860380687	2845.6366154717	3612.89602606665	2952.74862289476
gene-LOC117895561	0	1.15954973226732e-07	0.552741586962825	0.321891966277226	0.57971555180424	0.307562728642451	0.148344264033732	0.752853682258471	-978.029477482506	-929.893413378613	-791.724712331566	-390.190987969786
gene-LOC117898244	0	0.258134973866396	0.0806894870998455	0.700710044529547	0.307989248162423	0.0446274017658103	0.142818817732579	0.314287665741035	-78.1140352693699	-316.681602594856	70.8959256535002	35.1191303500968
gene-LOC117898238	0	0.00296811834674205	0.754659122148926	0.963157445263641	0.0104926527494841	0.293186614613354	0.0922116724745317	0.391454787895932	-41.4623318930135	-491.838802061967	-13.6585166118766	-254.121211476723
gene-LOC117901383	0	4.4911203359739e-12	0.221991140207225	0.620281503438357	0.899717115841467	0.521244293968571	0.0624164977391646	0.0268041785659976	-374.967365060786	-164.984957525122	-253.577447817343	-392.832054757165
gene-LOC117892703	0.0102745058421069	0.0367556242431213	0.447688610390433	0.242246312662719	0.0649248794415498	0.207705071178208	0.194522163146944	0.988380360835101	1.0854280509989	1.97827294719852	-0.698917924443653	2.30421898150042
gene-LOC117902694	0	0.00317965765388651	0.116794573517352	0.783519544553054	0.532543864661394	0.368883680069923	0.212717962895669	0.101674513120229	-25.613047993575	1.27234249477934	-14.8021520932948	-32.1904211108092
gene-LOC117893191	0	1.11307425447522e-10	0.73012820696763	0.860138398605868	0.476069739956156	0.673119461850909	0.782750240067052	0.420946742204176	179.360195309416	113.537634459487	125.98417452985	130.847709858012
gene-LOC117893176	0	5.92146791129847e-13	0.439451368568258	0.425447787893482	0.96490450660704	0.438171972111956	0.130835104574036	0.48351297885902	1619.38726156115	1451.73391043584	1083.48773860266	1343.5006165054
gene-LOC117889597	0	1.35914038700448e-16	0.0909911075510902	0.124598594021767	0.329190038001736	0.0558019586395227	0.656904065337075	0.0212389836759069	1044.63143779706	855.212339465166	268.722249248293	878.060211385036
gene-LOC117889601	0	0.203729023741215	0.260397958966019	0.0177220272852378	0.0423312719492931	0.00313892006111356	0.0499499093321189	0.265811289884953	-10.9611815911857	-61.5067577765697	25.920012529836	7.04321976848834
gene-LOC117889598	0	5.17630934794734e-11	0.135597659898857	0.239123540829376	0.0296169184922448	0.618697186745938	0.498240299730473	0.47705203333155	1061.21346983782	482.564499016597	789.210764853913	507.181687951859
gene-LOC117889596	0	0.00102419567973359	0.992913743278538	0.945601308451635	0.524814025324069	0.080667168507719	0.325796311982546	0.886955298849758	-7.29463947089019	-2.0460171590271	-16.3483537810284	-14.3290554426255
gene-LOC117889599	0	0.000178786061051037	0.455909572557022	0.105159291421971	0.0399912109155909	0.917604078993399	0.493456325549886	0.630180460202237	-68.1754023394707	-30.1432668676767	-70.4383117507138	-16.713743799158
gene-LOC117889600	0.999072983848574	0.998995780765691	0.999298072536451	0.999135824558152	0.999152589855697	0.999082849026348	0.998955000120243	0.99904203374912	-0.683400762261203	-2.36526233095612	-0.413860735941495	0.577428939524147
gene-LOC117896792	0	0.028175357897321	0.118200411970281	0.512142331308384	0.446641205141366	0.111048737525115	0.681377153633629	0.509776809596821	-40.7173207586883	16.6096359326369	-83.0905880437703	-90.3860714313147
gene-LOC117896808	0.999542138163877	0.999905056048595	0.999893581348842	0.999916358723011	0.999907812140517	0.99990781218925	0.999728876140512	0.999905056068413	0.71002323411631	0	0	0.199317725877677
gene-LOC117895090	0.0322078402863425	0.0936281451520405	0.697318003922835	0.488661703545189	0.0133083836415181	0.0790414657388206	0.328666896302331	0.71646125906755	-1.49652388679477	-14.056980754175	10.4066467375506	-8.71141828022579
gene-LOC117895581	0.999628902047967	1	0.99964667481787	1	1	0.999649083445542	1	0.99964701504377	1.3850600996914	0.0411270045071966	-0.37674802755682	0.411830426206518
gene-LOC117903305	0	0.00398303703364075	0.127661206543139	0.529412337959326	0.0216230343137696	0.858331341704247	0.00771758427578969	0.280538526891232	-172.632440030287	2823.80865459682	547.436652321037	1586.82063920627
gene-LOC117903306	0	7.79471859839658e-06	0.245431934462231	0.953051612180038	0.393900248404413	0.832250992252231	0.215962001955259	0.031813452462894	-202.009841019945	-95.2945014647388	-57.1730980080901	-263.498953336783
gene-LOC117903307	0.955692990763259	0.476451549941283	0.637124594869818	0.454731494381538	0.570074214304934	0.333555292009289	0.349514769660662	0.0169523068205023	-1.80245263570271	0.134334688142392	1.79049635990639	-1.13145450833254
gene-LOC117900064	0	3.42975994858056e-08	0.0138809764787865	0.632466543535621	0.00276953423821119	0.0580961316822134	0.00195297452857761	0.65440392520838	476.409763092206	1793.4205172918	145.176015582494	832.549565936537
gene-LOC117903456	0	1.24951689209887e-06	0.568396245910103	0.257174764652419	0.186114434997175	0.0262703397423596	0.263273033259753	0.232866717496044	148.4030993921	3.30236217364939	195.035378392373	199.429028591843
gene-LOC117903458	0	1.6640730836845e-09	0.000283452389187636	0.504006857324931	0.583450813752936	0.0847949949626134	0.441931282974218	0.770401163278096	-29.70213096588	-28.8011952021557	-51.168510706731	-50.6104846687892
gene-LOC117903455	0	2.57433926888381e-06	0.720581588287809	0.859202784538867	0.754942615878605	0.375161016729568	0.880446955477905	0.190999507418018	315.437728065797	128.13662160277	266.729835405407	388.971572642974
gene-LOC117903457	0	3.70624246757264e-14	0.75135257446522	0.916800898588362	0.765686009650653	0.171103395376126	0.312924532064429	0.710287405036739	-1091.24155011375	-1063.01807898901	-1400.62284714466	-1780.60258090603
gene-LOC117903452	0	0.0109178899106161	0.108343355602691	0.524316353039136	0.0336197414690537	0.113341861407984	0.0405104614347603	0.648865267050176	327.078096457911	1866.20463979898	-199.358729741676	563.989110218346
gene-LOC117903454	0	0.768156142507699	0.0428717839500242	0.110111449623537	0.00335480650113513	0.442429531692458	0.716108383564545	0.0940425105427721	127.375319644603	-75.8508649166506	17.0082111899925	-35.0141493601146
gene-LOC117900549	0	0.0455488604821467	0.306584089105559	0.818397765865615	0.24652171344863	0.39230062907172	0.385107246713839	0.555387977681212	1108.0753003941	-217.914555299927	1266.69746463247	841.245862762969
gene-LOC117895828	0	8.18749873569602e-14	0.0816894383620868	0.55066539795727	0.489062593220141	0.421076434623454	0.646731815004754	0.186273784735094	303.829677930295	267.717564303356	248.347437404218	455.710941989719
gene-LOC117895837	0	0.000313363138084894	0.747604466040387	0.967409486403577	0.943108249459333	0.878244432171946	0.35144910570408	0.160070159273183	979.933273717586	447.197786688797	367.699772779216	937.0488196387
gene-LOC117896905	0	2.44899844189463e-11	0.715447271527446	0.047100169050377	0.854829574836232	0.437516680245065	0.830659448710968	0.030884515651555	1236.81928067717	552.60753823605	762.594909944261	1353.7113748919
gene-LOC117897141	0	1.03277731328878e-25	0.551384448818909	0.585793012347032	0.762002339311445	0.0609549238049309	0.623926931596265	0.690387510985991	-5526.8011808472	-4878.90453830912	-6939.52081841392	-7437.04378562891
gene-LOC117896818	0	3.34072824920439e-12	0.225815007033331	0.306611432939665	0.00404573726177858	0.200730334200346	0.0125704093485858	0.292806316722537	318.365014666357	1008.31490906458	289.23053205197	562.002567432073
gene-LOC117897299	0	1.29945714624281e-31	0.355823516464605	0.926803850507695	0.00114321580184262	0.676271456823676	0.0126105575469005	0.558048870387362	277.760638058993	475.10361072866	227.910429986073	462.333488016063
gene-LOC117897385	0	0.329900965926759	0.145961116932352	0.238451933911389	0.931508054689333	0.227283325612918	0.659032317295467	0.840202137565288	-6465.80565412338	-5491.43461364441	1498.01782642551	-152.110581912566
gene-LOC117892657	0	7.81044211799441e-16	0.0958678284055933	0.502869284576046	0.113947027022814	0.285281543974561	0.415692796317075	0.698329242893814	868.46137459772	1191.05714926428	550.43147585749	1004.49721516143
gene-LOC117900274	0	0.0211876070643806	0.304396105067117	0.645422044513556	0.338956987527949	0.670395451736229	0.296653512272428	0.394732420708265	318.902397333517	303.12260491469	427.114401917137	9.6365985938337
gene-LOC117889615	0	0.0201834847834883	0.283650287754318	0.50061502424972	0.00642105983129217	0.155704033940993	0.131782366509041	0.636484809948234	18.2932118427935	262.681117175322	-49.06690537414	104.253905637278
gene-LOC117889616	0	0.0959528419682905	0.0897414152997348	0.0432261623180637	0.0503742467251714	0.899266482209696	0.13177287264661	0.0195088200109269	84.6938745830466	55.8161871313769	-102.929357712607	196.207551731613
gene-LOC117889617	0	2.2441449242158e-31	0.0336451076982901	0.521847761574621	0.265674214327562	0.299617634515394	0.944441696131349	0.528753954180847	-4804.93254106062	-4049.67667002205	-6139.65798770845	-4265.66979343815
gene-LOC117889614	0	0.390458296238931	0.639412725983871	0.13910408000509	0.726775708139169	0.727421333300426	0.544941127329646	0.458044214525025	255.491951082056	125.431397574856	-86.4775440921339	239.430226535682
gene-LOC117896661	0	1.624565066147e-09	0.28719036969843	0.768835275425837	0.125277470357151	0.581117636683558	0.993776921358257	0.818025119098671	135.657457433314	278.67828288505	188.942598035239	299.328017734953
gene-LOC117896650	0	3.30321573764957e-07	0.439754868534006	0.698063527831591	0.0910983352555087	0.679602950654469	0.485007814264216	0.105748995024947	118.250794184038	121.726983464363	28.8321134549666	176.548211050473
gene-LOC117903732	0	0.00190330951185068	0.301376807234801	0.047864042576064	0.319068835578564	0.156328935666586	0.105667269326595	0.205970461706595	335.894391168937	311.037015051557	-48.9089327197735	259.64772495112
gene-LOC117903731	0	0.187336986460381	0.0750538664171932	0.575315950762206	0.176708235285789	0.649725500017244	0.00152617222846837	0.621772770461879	-9.43914965011413	312.62369683697	-2.49318462266001	118.955756113977
gene-LOC117903733	0.997964281565416	0.99934212949143	0.999956647116924	0.99999208600176	0.999992086001581	0.999992086001717	0.999342129486663	0.999342129466294	0.355011617058153	0	0	1.04412399592542
gene-LOC117903734	0	0.000319392978596393	0.484037182487982	0.933740248544346	0.547826418397749	0.585528185025916	0.7344235333528	0.323965980503128	-714.763885341773	-253.903863295666	-592.47602691229	-742.98149338942
gene-LOC117891479	0	0.00074666428150073	0.240206141852356	0.529446590810736	0.495557731681741	0.262056622452181	0.364010806296658	0.679780493805926	184.119327484119	235.948824777645	46.4307475121361	139.499082425615
gene-LOC117898039	1	1	1	1	1	1	1	1	1.70508534820833	1.27053660616115	0.6053059558713	-0.882972594303376
gene-LOC117890926	0	1.21383299148901e-34	0.000276057151534369	0.628004255218213	0.130753641133564	0.580799230103735	0.586567735456514	0.0858310989605471	-1767.42493743589	-1359.19024909053	-1337.34215877484	-1927.8319592731
gene-LOC117891547	0.991197660742651	0.999978588033665	0.999980986380139	0.999979239270573	0.99207922344366	0.991666245515308	0.992325387260491	0.999990887683615	-0.035372920062797	-0.76957322865973	0.954489144577711	0.675342036579327
gene-LOC117891570	1.47417407434619e-06	0.571183136902752	0.212244223281048	0.789709488046451	0.0835604032331835	0.0119112506752438	0.0858506228680507	0.142934765911948	3.07644319670719	-3.393508331211	4.0452537458036	3.07453171229616
gene-LOC117891470	0.999481530000957	0.999701585240906	0.999900176212979	0.999902251362883	0.999903764930826	0.999902251355894	0.999895568926408	0.999895568924592	-0.710796337159457	-0.337894618708017	0	-0.734362707349683
gene-LOC117890890	0	1.89241601738086e-12	0.282278387157403	0.165464583710435	0.194952201376588	0.152649574677421	0.0753751907487822	0.895348603282389	-28.5278662713094	-35.253701973009	-44.247363678644	-64.7867741395616
gene-LOC117889787	0	0.644683101636401	0.101348610751292	0.172174867279773	0.197349765473917	0.108068450930704	0.557479779103007	0.688258860757706	-39.2806180917837	208.98956424837	-196.634006926387	-81.2050645946701
gene-LOC117891142	3.02745378159897e-43	0.772320308605006	0.970130007248643	0.924852309741626	0.753217207897298	0.3934604658975	0.208568192588829	0.178417808581963	2.43276907155806	-0.946430442221277	-1.81163063856219	-0.145313071607827
gene-LOC117902518	0	0.169436611860069	0.476645390549028	0.641766305144687	0.227102244233049	0.636963383152481	0.815779187619226	0.241881188988554	-885.167589881093	346.941543393704	-521.90562723249	-468.74836949713
gene-LOC117902499	0.725009788834479	0.0265404104610966	0.274180259004688	0.69107614202799	0.987296456801435	0.654016781944568	0.13205630551208	0.419991595597577	-1.84545166662269	-1.11626500038393	-1.13838500245111	-0.455698923030901
gene-LOC117902410	0	2.59818901158854e-06	0.0002431924424835	0.148517171494348	0.000278059715212949	0.0288303499526169	0.000656706768014419	0.625548289007412	377.116306793377	2310.81708271662	-87.0786050085267	911.488825617076
gene-LOC117902438	0	1.32019400214006e-05	0.121611370825828	0.228625895860448	0.586480443506365	0.523789507722763	0.439171794432816	0.375027947213124	251.489213167203	241.597428811235	105.69150166749	246.187041323405
gene-LOC117902428	3.87271964635074e-125	0.0272638139839855	0.316705799145088	0.152828864343031	0.932240288974086	0.0165168920236195	0.366688560494661	0.877741302623106	0.0134414318088005	1.12558331426267	-9.52687194060848	-9.16098211045886
gene-LOC117902378	0	1.25230145182968e-12	0.0181936263437516	0.0903322074721033	0.162274542123063	0.0836366312879882	0.324515985460057	0.485636919182851	1222.82252905532	1705.02488087189	478.922033340609	1188.15878274931
gene-LOC117902322	0	1.39266685261435e-05	0.0576295246843396	0.437612683594505	0.0970511277934235	0.0476302325794749	0.0372539581111422	0.895739555014653	552.254244301967	1067.78955991192	61.3521464535997	498.108075402443
gene-LOC117902470	0	7.95462203568402e-07	0.923005704047829	0.329535365920979	0.281852949467769	0.435923493182227	0.141594488849128	0.233092628688387	-368.663066065961	-354.251929131623	-103.338749351192	-403.464817337648
gene-LOC117902507	0	1.68756836202591e-11	0.48462428757	0.798227671194712	0.0193090293769431	0.00510978252143384	0.316764474959071	0.786555936440765	-151.174640245674	-255.894674819243	-39.7438787979499	-127.164590308567
gene-LOC117902452	0	0.00878678873677826	0.946526969866092	0.55015752204773	0.603652163868259	0.11529429172802	0.639678482297968	0.594653755122766	-403.261839115117	-396.795507154477	-2.71285286044986	-202.374218329864
gene-LOC117902536	4.99899551348934e-191	0.976093940392071	0.333314336143086	0.115772376561615	0.952587227209646	0.774320267997843	0.994307498239023	0.0964970101193007	-3.11322475083763	3.63436909364928	4.30349617460483	-5.26623719498023
gene-LOC117902543	0	5.68960303796936e-05	0.013799638510872	0.519293483012083	0.00144639039157374	0.0497556512176528	0.00783441505437489	0.730473663702251	413.054855678924	1950.93466234005	-141.006109952677	883.355238409067
gene-LOC117902443	0	9.19459386693673e-25	0.780924101185744	0.345277278306263	0.445961281539149	0.0209242522621384	0.642545180471289	0.404691398254135	-1701.24851918671	-1671.53394534779	-2874.55155397616	-2202.81162445793
gene-Trnaf-gaa	ERROR	ERROR	ERROR	ERROR	ERROR	ERROR	ERROR	ERROR	0.37782197348831	-0.325136709332196	0.817746706619294	0
gene-LOC117902527	0	3.28803495253991e-30	0.0434941376973135	0.16448139536772	0.503528353003087	0.365959582953057	0.189619224456576	0.381805889196659	-12109.8748958803	-10200.6149659087	-9545.08759816707	-10147.0106045342
gene-LOC117902433	0	2.96703029079759e-11	0.0298868298045487	0.959248374778621	0.941271699663968	0.346954017001037	0.0642839339645183	0.532903601365681	455.5194889765	471.375880745467	300.73199306796	396.684195499663
gene-LOC117903685	0	6.15651976095124e-05	0.789831803298149	0.49607922109458	0.109040518744097	0.234553329307237	0.821422102229441	0.0472061603315286	619.716820122433	-74.3576272837795	472.609469925373	557.095146994241
gene-LOC117903687	0	3.15968362711961e-09	0.705102974353864	0.251684143025358	0.513819134145838	0.671790767917712	0.429111344477259	0.0106939824249502	258.425690411657	131.459504641597	66.7113677448037	267.881468572793
gene-LOC117903686	1.56593022286697e-185	0.464577290061592	0.000772926592031346	0.0177494200093552	0.1382687888851	0.530325630927008	0.363822484623667	0.176109278143393	1.04742026782137	1.81440895552807	-2.89506925302785	5.80958093850701
gene-LOC117899631	0	0.00092883385807881	0.14689618187534	0.358474239484653	0.041788086018135	0.0523195791229819	0.00754626425644915	0.428214986017986	518.212710888584	2109.70481440013	15.8134851725199	544.567380210127
gene-LOC117903242	0	0.944708288451733	0.0435421776518016	0.298224626961525	0.072167398852595	0.830033469764099	0.395376963043327	0.829967609795367	118.867958778777	-143.673864927669	111.15510381331	-94.360641619337
gene-LOC117903264	0.00145066911611419	0.241588474297968	0.933983083169789	0.338045456123955	0.622836402125291	0.030504176792527	0.828254095735655	0.106781863159519	-0.0918070989355599	1.39322806938365	-0.595042976094956	-3.13417958511442
gene-LOC117903253	0	0.00907685743634591	0.933977211124938	0.389288258890223	0.46791376118012	0.417593962777698	0.888168958508142	0.321263512633441	133.335678825028	3.05508605052285	122.843663555076	144.802999804249
gene-LOC117903225	0	0.00362439865939863	0.424864154298632	0.460346701100718	0.229429499426465	0.273250522635092	0.835844811367627	0.0156391921615554	610.9449523109	-217.058731919187	302.673638015437	545.976171908927
gene-LOC117894299	0	5.26407012408417e-10	0.573652498412951	0.214157292534062	0.455983691812045	0.631457610242362	0.501687706334197	0.00175540837235067	1209.08715446642	320.460917424621	363.434404949014	911.140002033944
gene-LOC117895132	0.999127711252379	0.999209095469841	0.999966534949093	0.999146398582024	0.999962697093448	0.999152893124525	0.99998628487744	0.999983799851606	-0.348259361213983	-1.31330474670461	1.029451075978	0.701522313700871
gene-LOC117903057	2.47191425034785e-93	0.0648207603936	0.385434278298626	0.0625779560513362	0.0905232579254475	0.876295481811772	0.536684197567394	0.989628400672651	-0.528067252647343	-6.4602852139553	0.0150199133352	-4.67093693925232
gene-LOC117897337	4.99006014833625e-06	0.101717485817549	0.797252701105559	0.0926475358654586	0.709306995966817	0.610010609503302	0.247242077306367	0.423474563985041	0.0233657529642766	-1.62557056923535	-3.63085506830313	-1.44468904709641
gene-LOC117890761	5.17523454049858e-67	0.903986239586114	0.088449356723941	0.987962565168115	0.388643282984019	0.00332463924429956	0.043417608222284	0.244590851593558	2.2997196577165	3.78548895138528	-4.95138237194449	-0.734930046702179
gene-LOC117893245	0.999435934137467	0.999891556039014	0.999892966903013	0.999896574818853	0.99988803680522	0.999888036802067	0.99967616767741	0.99989155603599	0	-0.76957322865973	0.17047102687965	0
gene-LOC117897327	0	3.30673481765906e-12	0.250704137837106	0.182987305790596	0.995302218463935	0.896382914790503	0.172540951308849	0.114800874489973	320.075118652197	215.984055308823	209.766727142777	328.666477684636
gene-LOC117902788	5.50955014369197e-28	0.0461472143635176	0.786921577087982	0.421210966028282	0.193384803096525	0.82019917124341	0.93414931240594	0.713840637400956	0.500103142861697	3.90843079004373	0.652196043268094	2.24892363566563
gene-LOC117903804	0	0.057512357689623	0.134315956699317	0.199499973041477	0.891188047983234	0.253714265683146	0.844016627139999	0.733500770397308	-3.86589850769565	-19.4803887374807	-50.2411479214667	-52.3185207773493
gene-LOC117903800	0	0.00915136656268411	0.0187340707644929	0.362724255779156	0.201352101161423	0.642904586830993	0.528272066925626	0.0493361401050968	-53.3259163376857	1.84872786920906	-13.7932938954158	-30.9479052695477
gene-LOC117903802	NaN	NaN	NaN	NaN	NaN	NaN	NaN	NaN	-0.69651872242797	-1.03523891851606	0.811582956548473	-0.857439366261344
gene-LOC117903799	0.999557619100764	0.999417473505398	0.999378001615172	0.999476490394645	0.999346770193386	0.999391183808597	0.999363007827648	0.999451799175336	-2.20259893282261	0.376770620417356	-1.19080247383343	1.79518298587768
gene-LOC117903803	0.999994110936044	0.999998992494615	0.99999875008161	0.999998860883748	0.999996710193599	0.999998850758841	0.999998847312158	0.999998863899658	0.320025248516933	0	0.270527652182824	-0.36878195934609
gene-LOC117903805	0	0.0103020850974626	0.148091943010733	0.974592028293333	0.91273709939165	0.160815369068784	0.491652295463232	0.593993170072275	-17.0640813582796	-12.701389423375	-2.23325429321941	-5.88284249712941
gene-LOC117903040	3.13813736470449e-25	0.0818580627882239	0.285620874678954	0.285906144459713	0.808354662529811	0.397004906463991	0.926783634547722	0.230693022658208	0.472670616948503	-1.53897305599165	-3.98703587217264	-1.41441870998694
gene-LOC117898914	0	6.05269603080656e-28	0.381783030611687	0.351587268842164	0.572504372436395	0.766562757398046	0.055168124477821	0.665754496612737	-422.519863128676	-425.126055298478	-442.262347889457	-402.216187928005
gene-LOC117902763	0	7.53436497825923e-20	0.121976273879967	0.92339832711825	0.0959734740527143	0.107127870045428	0.883295446374888	0.547913787493906	-2376.20468903814	-1098.86004352711	-2854.71924359165	-2068.6575396895
gene-LOC117894566	0.999353064135803	0.999773048786513	0.999811177352644	0.999793928928917	0.999776313030595	0.999399185185407	0.999790664397391	0.999796871442604	-0.710796337159457	-0.70992332366206	-0.875301920769056	0.59480892118928
gene-LOC117892347	0	2.58402513132092e-08	0.580365472072053	0.572032896470676	0.384544763965378	0.889568100988692	0.640496334471764	0.172897948016509	-52.6355409212537	-23.1487868654394	-37.8742799668768	-45.3431770409539
gene-LOC117892341	9.91848372167795e-13	0.00283431061011316	0.308920414281365	0.571630433161941	0.162263361657733	0.882115067843702	0.564432942625505	0.0287741271152579	-4.65767666581756	-1.45760498988323	0.442771221288901	-5.17165564595901
gene-LOC117892344	0.00233723374435174	0.658813188543554	0.532761297112122	0.444759683718122	0.0110299726351577	0.652328721783929	0.398465330595025	0.418032397556938	3.35370247102255	-1.63256348749653	1.18607024289281	-2.20450404103305
gene-LOC117894197	0	0.53066514792357	0.187772219452349	0.278359501478626	0.650504474655577	0.355631379852902	0.868953515585805	0.97065314281799	41.6095927361193	-164.385476543964	438.10778183255	242.929203405935
gene-LOC117889624	0	0.0368925545825633	0.791001602922115	0.424803342845824	0.06278853953095	0.151714665735843	0.470591429442328	0.593681901553791	342.70120953402	-113.335443655728	1026.6952272997	197.830960770862
gene-LOC117889619	0	0.0577442736105082	0.269490967873049	0.529688921128352	0.108069202445804	0.10752863402798	0.274309281162763	0.169293432166638	757.611351315241	-574.963952592311	851.798356731187	745.452422552135
gene-LOC117889631	0	0.3438071002152	0.0262176096850614	0.835858027784598	6.63072745916265e-05	0.150406732000716	0.0223183226010182	0.173188980617327	117.512170242584	-116.719523599665	110.952368927596	-5.36942485897828
gene-LOC117898872	0	0.0213380068451171	0.0557848060565724	0.105950683454643	0.756283895012601	0.0341781221356204	0.561682191510993	0.532286097660213	-6.15880607050286	4.89732089325705	-21.1239398803864	-26.6980027841431
gene-LOC117903161	0	3.2573691550001e-07	0.760614697227504	0.189398443349723	0.147184780701076	0.696412017459785	0.366695391345251	0.634352858668027	-285.331672034563	-452.42096562704	-300.066794671363	-593.302871855713
gene-LOC117903162	0	0.0287977633888595	0.0557216914727226	0.929886199744284	0.204833502965969	0.0756733970327821	0.00396752297851382	0.142320442295938	331.872856059743	2227.26957843519	185.09129635753	57.8317323594492
gene-LOC117903165	0	0.0570400440450987	1.12894100754605e-18	0.54216370542181	5.79987805702733e-08	0.00488855228599629	0.748766623533927	0.013193616100502	114.892474563133	-382.2495722013	138.28577936865	-60.2854848562201
gene-LOC117903166	0	0.588219453461789	0.0275742225706397	0.94721670810009	0.0713766797255682	0.725648614589759	0.357127137413462	0.770708450000703	32.5491025071956	-6.06126504839079	33.881769808516	-23.3312447655803
gene-LOC117903163	0	2.02161574862241e-11	0.000932946760140815	0.232514127301564	0.736213650823712	0.376465465440902	0.0861066513091366	0.064822649986153	399.18470542724	280.277757977663	299.53785225551	575.163468265007
gene-LOC117903164	0	0.0297495816857159	0.0720974549541295	0.259271566629267	0.0885376298648777	0.0173658062576913	0.0095126516054965	0.853262545538065	25.1682694192287	-22.5767141384703	-44.7013249995077	-105.116610207475
gene-LOC117903167	0	1.42795229569954e-09	0.0479179461760769	0.220475639354606	2.89768301212817e-07	0.128840746270091	0.0254950635112755	0.244430388931553	36.7208584804587	449.435028282422	15.0929814368474	252.065026094345
gene-LOC117903649	0	0.0106388847377998	0.533909372832971	0.00454557682647354	0.165158576847792	0.948869646379885	0.899598771140999	0.828376159764941	63.0717348417776	19.4347143645164	46.8265902899867	12.1749136333568
gene-LOC117903648	2.37143404898244e-134	1.83772177850309e-06	0.774987005909748	2.87056443500292e-06	0.221681140910171	0.0398730480445763	0.429422739995448	0.516086778177009	-0.711290951881338	-19.8070762703655	-16.7008765685849	-20.4713082196996
gene-LOC117903644	0.000117320621372878	0.720325553438856	0.509125631188715	0.839305875362575	0.303047876380148	0.186485315408098	0.491831638703441	0.952619462424027	0.52294488752616	3.68704299348069	-1.81279404892258	-0.334556092921747
gene-LOC117903647	0	5.26743807306408e-12	0.104205899252639	0.493042531883363	0.0175218043872962	0.734214025878551	0.488715531531184	0.742815372234848	-624.619080766084	-184.848625736589	-666.714198830462	-324.782712672431
gene-LOC117895184	0.0234333573314767	0.0613679399825631	0.0159219342785084	0.0429299476138679	0.981536097739332	0.578305269448368	0.607823369148943	0.311810711110295	0.20110674043411	3.05242863105304	0.858309547354847	1.0066393473958
gene-LOC117903643	0	0.00627422596827902	0.017229406448717	0.642537364208835	0.285342203307397	0.167254795136975	0.10045479007017	0.277778813936645	-271.769377743613	78.8259997614766	-360.276425566297	-379.598356738547
gene-LOC117903664	0	0.00573814929933875	0.0056846819444682	0.962462246350299	0.000152992988853259	0.035584746044605	0.000360296081216167	0.911311845586705	57.8381421117501	695.908190615067	-210.418711946483	298.75394266289
gene-LOC117895194	0	0.0341644181457711	0.937658705118226	0.176898196770584	0.359655930151163	0.800181522032525	0.893271349877297	0.962040989090204	-10.3316091036702	-3.44014514021376	-13.9525412055858	-6.452090696239
gene-LOC117903665	0	0.00168788130169758	0.372232181031763	0.491433827231485	0.153612906583451	0.00836831146088539	0.421165619163906	0.299649933925578	-40.3835426484924	24.022813950103	-87.055295887565	-65.7390121876616
gene-LOC117903667	7.3274905365465e-227	0.0995301650662136	0.429932170879618	0.781535445134851	0.460680858791866	0.0847144899491647	0.842914166632615	0.869692447897574	-0.764370997694549	0.918518254782491	-7.15599537970253	-3.54468056003523
gene-LOC117903666	0	4.28552628988245e-09	0.933035891237103	0.735296300738529	0.748731449791964	0.0359150691169724	0.693661482656143	0.200188474914029	-386.310882909593	-146.638084907833	-510.748403012653	-650.110400988013
gene-LOC117900786	0	0.0285975859130279	0.0887009014161157	0.578550395541893	0.693830226930942	0.0913843948103316	0.298856739141563	0.625824470022841	119.20511917848	-29.6917508735537	320.8205112939	328.745516401757
gene-LOC117898813	0	1.11028622515607e-05	0.334195267880536	0.991695898336131	0.0742262132535427	0.700938342591665	0.390270068782495	0.527066687721142	244.39870925491	133.555593619993	329.386170374716	105.911295781627
gene-LOC117898691	0	0.0103428046484587	0.82156938738249	0.995482228174902	0.539175565260211	0.258019486051143	0.482453559605684	0.147571195851433	233.953046778527	-39.5433145723464	186.47789079716	309.867153754383
gene-LOC117898717	0	0.211001063025417	0.101888298632211	0.817493766004566	0.00258347719185209	0.0922684295935019	0.185555529312946	0.618614791057928	32.9371484498297	-325.164414256063	156.679973974276	-117.230836083774
gene-LOC117898772	0	1.92252448726046e-41	0.0962839227722922	0.00188295983309287	0.0508445344166313	0.994122053324586	0.721128425050741	0.941239159896005	335.58818758296	255.98949173278	317.11290863644	249.119261160364
gene-LOC117898747	0	0.000662665263380148	0.482207028222679	0.178196187300826	0.677444256633116	0.563663201551138	0.270755564269706	0.78186368288876	-6.22361330856577	-8.5065665424425	-3.85349534225965	-5.21460383415523
gene-LOC117898737	0	0.00353456602148698	0.123895212406551	0.183725839979042	0.877755335193378	0.69290021072869	0.276129820781683	0.347430850063127	-502.10865230268	-222.760748319039	-258.377606891397	-490.243466478785
gene-LOC117898781	0	0.116910550749963	0.299323248454963	0.231227788415598	0.00019053268008593	0.0278642352371146	0.560445761254979	0.765336263273877	2.58889008990457	-80.567276646444	45.5528692087977	-30.1341657121143
gene-LOC117898756	0	4.81327430319608e-14	0.260601638725115	0.918777589773663	0.00459788516238601	0.145542108318268	0.13137230465774	0.0615731277128437	326.049359556587	37.9995583692264	291.850660046496	233.20646403496
gene-LOC117898763	0	1.23037573921057e-13	0.818172808274032	0.144265858823868	0.968730325843604	0.739355224316837	0.0810442206157844	0.451705723974316	-140.409952857762	-108.165232459047	-110.846879740512	-146.897762221755
gene-LOC117898664	0	2.71968905686134e-19	0.404712594288101	0.182821300584322	0.988896829606678	0.808366896053498	0.205510094689822	0.423870021412406	1315.05048933089	1181.8385576426	1037.72877036547	1235.71726659042
gene-LOC117898706	0	0.000344021521121656	0.153996132594883	0.219156333706624	0.233654743237131	0.358604509922504	0.608800887787437	0.601466340605776	-23.2960048120952	-14.9842295963932	-46.3958060520751	-24.1350575282867
gene-LOC117898727	0	0.277970894427872	0.916261017738252	0.0330388222838277	0.189207695957581	0.824315441449818	0.0819424747055963	0.631674818158283	-100.55787473007	-1438.04120716805	448.230717958699	-2790.98250339194
gene-LOC117898790	0	0.12267593803742	0.572332494544382	0.775509621554004	0.333147297414155	0.367474205457274	0.327545686316912	0.059582752300187	-4.80857173543694	20.3398353753949	75.9960281920491	-6.05715422799857
gene-LOC117898685	1.26878130856165e-177	2.87392473323732e-06	0.942062694816047	0.953642730906788	0.278415358758474	0.740290068665265	0.442777983896795	0.564309492739141	4.66313809417477	10.958514547651	5.99651606687346	6.85870621774836
gene-LOC117899189	0	6.44880732500322e-12	0.258736190266473	0.643180243015471	0.291014484000168	0.504537206843022	0.95225947214272	0.69320005815082	-427.233615991384	-307.292298911605	-330.459871053138	-290.172487539503
gene-LOC117891385	0	1.5004319073067e-20	0.639619040546206	0.692391577795009	0.879812419350944	0.351537508651803	0.697830051192409	0.0511726069635214	-504.287968542884	-310.049343473353	-384.060957247311	-578.940466139495
gene-LOC117902246	0	0.0262436186693213	0.010400903095055	0.925328003469565	0.126028020759154	0.0245107409023394	0.400899227563728	0.613973275250058	-178.97534414812	202.834961504024	-503.96856541216	-331.972991235077
gene-LOC117902256	0	1.90746047056443e-24	0.712184191367333	0.604825842722787	0.443639632508909	0.080105507792391	0.52580998362485	0.608711848846461	-842.610550483226	-993.776810531523	-1141.21503555479	-1595.74100439551
gene-LOC117902286	0	0.000260213412911615	0.651701209187417	0.000229269617277146	0.794557906331331	0.650739056981508	0.111261124791564	0.0684005828527225	13.0261205498937	40.288238345759	35.8685077181777	10.8519294105429
gene-LOC117902274	0	0.000410681982846481	0.864755060463346	0.106237250717809	0.565491357696342	0.901510161468327	0.00147691045759892	0.00325823054461449	0.948891439110042	51.4570810760337	42.8201815382817	7.029893845305
gene-LOC117902233	0	1.1268177156092e-08	0.000248719310049146	0.259025004587727	3.72238859611181e-05	0.0937484908052553	2.67090385808658e-05	0.512164729855937	99.5430274268302	725.100654928019	25.2108840134464	335.05345771761
gene-LOC117902280	0	0.0791343755372728	0.0862210528650934	0.565621011821913	0.258615962301016	0.060388873830172	0.0253823082115856	0.69482182972489	84.7698382643346	66.0542107687447	29.0349431639086	-33.3837644789807
gene-LOC117902217	0	6.16278558312398e-06	0.00818575579191482	0.910304998948929	0.37609300463455	0.0120073122977735	0.0254916625340632	0.306945075544435	736.044951428777	828.600816084559	10.8138987899069	435.884425828981
gene-LOC117902266	0	0.103195987171251	0.307772191037536	0.616352028590588	0.645837723133411	0.300155028869786	0.538050617647567	0.217320634170742	5.02385897967449	25.0836884431857	7.1534204897016	-0.809760538048394
gene-LOC117890799	0	4.66850590594085e-05	0.250217516772972	0.343513375908834	0.439447021636758	0.379761910622917	0.871488019508192	0.288008430728719	-210.642703739526	-156.47848875935	-191.573178299516	-368.832881593043
gene-LOC117891141	0	0.320805448860561	0.127741122995768	0.646239383781726	0.0598288136708856	0.141265992408554	0.448611134831838	0.227066125963343	122.35336024816	-155.722385185853	141.550053955067	78.8085694311567
gene-LOC117890258	0	0.60805895216503	5.83534024015066e-11	0.871457432700091	0.0062093784801843	0.949080176329651	0.000394342233659945	0.09449003693378	-241.03884292237	266.873435588167	-91.0564338201764	29.63929737342
gene-LOC117891306	0	0.731933706693189	0.000959061944087841	0.411026087540044	0.0698824783521156	0.100221816015074	0.234561496475262	0.347813195895942	-30.3329418975213	112.803126013776	-61.282687704869	-27.2065266691927
gene-LOC117890074	0	0.0034206252380352	0.132022171936954	0.684579865226718	0.160026693241873	0.0308836332907293	0.0534071163064804	0.660365135829795	214.390415080554	520.372091335083	-11.056205491263	124.718914670743
gene-LOC117890972	0	0.00334986700518091	0.437038377822068	0.856305561478727	0.0925986823455238	0.119765300648819	0.2744115969845	0.274264211239996	179.108014492723	-61.7457522696805	209.749811556747	156.302020488753
gene-LOC117890567	0	8.81634472346212e-10	0.968658195363726	0.27656453895042	0.000683963689799775	0.968932818305895	0.080172108514249	0.00836353290117832	498.00784891328	4.9889806901233	268.13905285716	213.59215685142
gene-LOC117890895	0	0.0002882381669724	0.0648399102769485	0.34422741166389	0.0830761066451418	0.317026605025642	0.879353222020779	0.558785002037637	-83.0427286294448	-235.916845058389	-57.1458818280771	-132.591748931919
gene-LOC117890653	0	0.0634095000490529	0.161824417414905	0.761871221362882	0.0568758956815958	0.107214221428822	0.000168770063520284	0.070865487241283	-15.1588904026598	474.163874531344	-2.52905993258355	17.0034845876062
gene-LOC117891475	0	2.191878125099e-13	0.0125236174938525	0.582852538825636	0.00515149466160617	0.223120085542047	0.0120935845588477	0.191652108562876	32.658231150646	142.218127040615	39.5705962112597	65.6278695221108
gene-LOC117890337	0	1.78495663202688e-14	8.36179328955266e-05	0.135992246173871	0.00342309929574536	0.0940149584247685	0.00500384693879196	0.492666593447385	503.409140571503	1204.12648596203	180.284315906357	783.492618950033
gene-LOC117890714	0	0.813590997558619	0.371753223560303	0.725702668083165	0.436990611755869	0.661337223389091	0.222066868835159	0.365770527263222	11.2691590058264	41.9510414019032	133.88358704561	-321.322830254107
gene-LOC117891238	0	1.2481607240127e-07	0.221255296489384	0.831050446185967	0.058312204772268	0.770637506009738	0.600737901910929	0.622306251579541	-17.9936278692359	-27.9818497175293	-11.675357256553	-29.3484138202376
gene-LOC117891393	0	0.00133375287716155	0.0293627595774855	0.344861601069133	0.161757455095251	0.822211834451738	0.445340586154105	0.434025912713597	-82.7079312069617	-16.9082392380484	-76.202944781918	-60.5711112609847
gene-LOC117902702	0	4.14535088707288e-06	0.233961616047867	0.85797174582567	0.825295723047842	0.406048006242384	0.833593381803944	0.959700991863631	320.872322806012	336.475588130927	463.941860689913	509.83845126053
gene-LOC117902707	0	3.07497679057597e-10	0.792310865906016	0.235422715584456	0.553865849685728	0.797878152830495	0.512295957361427	0.648120427445407	-210.760696731778	-147.708490784545	-179.219446480494	-182.590729029085
gene-LOC117896676	1	1	0.999986409930319	0.999981925460161	0.999985657517813	0.999980590034614	0.99998067078673	0.99998184560939	0.71002323411631	0.316339556316012	0.270527652182824	-0.0697768930802034
gene-LOC117892456	0	0.0311895576334118	0.467377409022102	0.648803512640998	0.410702471862802	0.683246157352597	0.325945820386259	0.463506049009189	-0.582433563435739	-12.8691625297596	-8.1554537691097	-8.4491731936091
gene-LOC117896455	0	0.289045713745192	0.525820841771601	0.236063295640147	0.321792809237754	0.426636556928858	0.812784008692613	0.646122819004306	-11.1739646415524	7.23635979891314	-15.3379742340534	-16.6158071162848
gene-LOC117896444	5.84364916158399e-130	4.13959217844025e-10	0.37273948440065	0.0723199905121476	0.967131160484674	0.860384157459861	0.998393546981842	0.915259393863159	-11.2204933066742	-9.98698083702073	-17.5325665345799	-14.4404938492781
gene-LOC117895343	2.06359527571649e-08	0.0346824555397937	0.655031852524711	0.0295143627653381	0.153783552444687	0.00217578376832229	0.0857476720693611	0.0480273362826036	-1.80518825078732	-6.32949802182814	0.445821738264156	2.13228757301874
gene-LOC117901294	0	0.0128409693656238	0.392100504354002	0.538582032043868	4.22056008834288e-05	0.00122960544743624	0.00277628108929819	5.0264131469257e-05	33.884297917783	-178.161066079749	9.60476619070926	9.02021638708038
gene-LOC117901309	0	0.0696156337606677	0.389548728668755	0.796385422882745	0.66585444518243	0.46736806505039	0.871211321369888	0.665807732519187	-108.279687584431	-99.701827553148	-29.6389555526754	-77.6010651245323
gene-LOC117891377	0	1.98636970227265e-07	0.473293225024049	0.0993030462090345	0.694668019908728	0.580473164356738	0.248892110743032	0.867420636447099	66.3248456958447	58.1800274490794	53.0805687163803	41.7870369102373
gene-LOC117891346	0	0.000191661571457977	0.800248219763894	0.830887605776912	0.820210431787376	0.682391387184885	0.79231937176973	0.270862312103202	-438.38343789344	-187.44454921468	-300.550059929423	-473.76045640346
gene-LOC117903169	0	0.334346280780859	0.610876091964869	0.571094016407603	0.0159961240351067	0.242077735963812	0.367912918789222	0.0110015795171056	-11.5729502430694	14.9088467859434	-4.88522334172777	-5.8968844353495
gene-LOC117899163	0	3.32814151727192e-05	0.00963087015566272	0.467825480621168	0.0587750017420248	0.494375589144284	0.871496397234024	0.955393494634237	-38.6757247191387	-9.53830374512134	-46.3343697217122	-17.9713299558229
gene-LOC117895351	0	1.07508305278161e-15	0.148150221348239	0.577071451664417	0.093766124895888	0.388316555005244	0.533185919473502	0.056508660418806	-61.729273976828	-125.910807580225	-100.958616258708	-68.3884707027745
gene-LOC117903528	0	0.00279690355866078	0.907813324304803	0.488544437126509	0.429483006088106	0.749516417396098	0.254352463774173	0.178385469639781	-75.1313957956113	-10.7575610768237	-44.9493202085426	-58.3201840056103
gene-LOC117899116	0	2.77068400213721e-37	9.45484757738094e-05	0.430139594398775	0.720619626024218	0.167084502693574	0.449066329818964	0.884228538372992	447.919207282758	481.49973402666	568.913897461886	622.708061677888
gene-LOC117903896	0	0.00641395883111368	0.531259399050248	0.724179485764335	0.334581573961229	0.00195753895988889	0.205164577000345	0.127358423085188	-986.21475130623	1218.06579827543	-2642.10598353624	-2810.61356985373
gene-LOC117903894	0.99888133982533	0.9988539322209	0.998656141814933	0.998898214294836	0.998977395641146	0.998835989082204	0.998819291023715	0.998862432534021	-0.800673582980741	0.818742193052809	-1.71943279435445	-1.10634587803827
gene-LOC117903895	0	8.10043243841846e-06	0.249954157957747	0.0577780606384483	0.620592736450172	0.543017249471407	0.369274139646696	0.000833178592006438	-3060.66394760311	45.4013625146781	-1075.15284661087	-3220.07094648774
gene-LOC117903881	0	0.000316124980631932	0.0892360459866066	0.550933059328986	0.42644487704972	0.261229230553238	0.432971364654397	0.319228532524912	-389.006541400503	-78.7030047699134	-445.021908490133	-520.74465498761
gene-LOC117903888	0	6.41335934141114e-16	0.3496896473569	0.85828479115104	0.390560956854388	0.0343953732274343	0.0491347641381834	0.00494681778197287	355.927557463587	86.6074157537166	296.899230331353	466.74655047434
gene-LOC117903891	0	7.03483805874808e-08	0.782667697867204	0.544879677347868	0.0319756216200195	0.857081894936487	0.631032575745882	0.0885059011139469	483.865640356237	72.6135452968767	307.545343247047	261.68968731523
gene-LOC117903889	0	0.787501367012429	0.620057986929777	0.568463219573921	0.168724021765507	0.244261419765304	0.784786152467441	0.0234052953032268	163.207230744823	-276.13107306024	27.7760199745371	128.559164683604
gene-LOC117903892	0	0.538419261432185	0.123542967093417	0.0295293484208871	0.640598929465569	1.55998219627809e-07	0.307694461698782	0.448229779776448	-144.704418781627	-124.4513776256	140.117949251564	80.4339489930198
gene-LOC117903893	0	1.38049843837362e-05	0.767490699841108	0.483274050993917	0.351894474171147	0.602574119191645	0.786405585671468	0.209357851577598	-29.6762517427083	-10.261363436516	-21.7598564338616	-27.5207117454288
gene-LOC117903885	0	5.46287855831201e-10	0.00555246738533844	0.573495611388265	0.000249201572879553	0.052031412429625	0.00387800519821296	0.176042395484122	167.426500175867	843.943965657217	108.210584302383	380.457907122107
gene-LOC117903897	0	0.621691383434992	0.769014715567034	0.492448367102827	0.94393393407291	0.893235673052713	0.526948830675648	0.655033075551915	-0.71903173692246	-9.55796599449972	-6.5694835781524	-2.09757614439724
gene-LOC117903890	0	0.456076372242949	0.124313733615606	0.978667656944773	0.0462928864077355	0.00031153178749851	0.28975750895728	0.00523422500927951	37.9123290175787	-135.327665930977	66.0038885861267	91.7743554533696
gene-LOC117903883	0	8.21620270882134e-11	0.0164534560176448	0.395758652459252	0.310608292465109	0.252312606421184	0.0404210317785095	0.232989998027917	1876.08198985462	2328.04411059256	804.86667772032	2016.89486804252
gene-LOC117903884	0	0.0327951789455148	0.00254957471915335	0.596751833896948	0.0267986897846984	0.366735555544535	0.0107194039338009	0.190058743262977	-48.8914679745335	789.891707211793	34.4933533437506	236.413983618717
gene-LOC117903909	0	1.08436081327418e-06	0.322354311006184	0.00281962890881321	0.00432986432194388	0.389627782782433	0.7627560724379	0.0902713395415603	-356.611576473835	13.6640648331658	-244.21240701001	-149.67626940802
gene-LOC117903911	0.113776220077437	0.682065803441558	0.692590912829528	0.316889354292175	0.815747982217873	0.712095642279954	0.112767568971552	0.180126877536117	0.358404768240913	-0.67260144653674	-0.608526578744323	1.23670566705155
gene-LOC117903907	0	8.35998668458055e-10	0.392673035285659	0.84862360021714	0.383419729542296	0.643203983062813	0.509347846425874	0.923979457578223	-322.439000673721	-222.163770304421	-263.112026427112	-197.527841939384
gene-LOC117903908	0	1.38876859725203e-06	0.422170338634799	0.295880048308734	0.264557426638538	0.52435936832996	0.572552308062842	0.739602315166438	225.212601319236	175.388289008279	145.897335690948	106.985897606899
gene-LOC117895399	3.0845059066811e-285	0.10448475300667	0.00299384700653049	0.842550571721302	0.300319678471341	0.467681072688342	0.083049274080687	0.000127003660041333	-5.04226305183813	18.0894737442043	5.59166142866017	-5.71871930209002
gene-LOC117895417	1.15452671161199e-128	0.776865544090983	0.178494193772187	0.321250831356601	0.867378156149907	0.490159057876607	0.0785805367668381	0.139389279611115	-0.265702050603297	2.9648684660602	1.51323944732736	-2.35374301854005
gene-LOC117898013	0	0.108867420643412	0.0846830859721862	0.707068421779352	0.45682114837925	0.325881018287873	0.601852951515387	0.03015283496686	96.0073204137695	2.43624682903794	-21.079342521388	60.0357100551764
gene-LOC117898003	0	0.00092110515857947	0.404090322248479	0.213284668618947	0.0945719378806397	0.42137365061493	0.743205785923106	0.844770169098923	495.17016034865	292.564921011387	268.93768203397	78.2726907389833
gene-LOC117895517	0	0.797393447540826	0.319379337989726	0.000289786399737244	0.951284981126934	0.847527096778107	0.0818787622802449	0.489431824938469	-0.357668015199735	2.00845479407663	0.899304239447675	-1.04226352154589
gene-LOC117898022	1.41944216819853e-209	0.0229701248064431	0.000417265302972533	0.779471253095308	0.0977499157052304	0.942584701481777	0.379016099626171	0.608676078545075	3.98895270136633	0.0570627255216429	3.7312635021608	1.85177403623723
gene-LOC117898029	0	0.00234571179030642	0.0717915415967651	0.0133961522897549	0.0345452224395078	0.349904211810479	0.183527434474054	0.14836282855954	171.71438041602	-41.52294640711	134.419795089683	147.33036031907
gene-LOC117903077	0	0.521327570078269	0.275720208525285	0.0067599238676525	0.0944323165110128	0.815496784946278	0.148209171914477	0.0993358701727954	-12.379287109778	-11.7626320163861	81.079029164266	-144.242363859256
gene-LOC117903076	0	0.000299299452745143	0.454439213779339	0.297714495592706	0.632436956939432	0.264032592831947	0.518385842428162	0.745385609313721	-31.7767152231917	-18.0399093150757	-53.351793579982	-50.3407958972014
gene-LOC117903073	0	0.231189635871711	0.470762061009929	0.141245165778262	0.490548243220183	0.0217233389898103	0.640876660450298	0.681375735147766	-0.214440779473307	223.378852803935	-325.506543504411	-303.13132920864
gene-LOC117899219	1.0466049195555e-144	1.90057790198529e-06	0.516979997350913	0.193351057868744	0.184400048239369	0.826732157138063	0.0224756589559258	0.745016996802743	9.50195772736612	5.05014309395945	10.2987479159439	4.55866428348557
gene-LOC117899201	0	0.000262367561954134	0.0642874333277067	0.845944297388297	0.307617442694929	0.515166326121756	0.693946154295058	0.524658650337486	44.1171499579357	42.4024234532573	43.723881298685	11.9634725367554
gene-LOC117895568	4.66624639768871e-126	0.00126873932377308	0.625666050636188	0.758651923230262	0.462992184997195	0.502436193963037	0.101919080782851	0.092929739984052	33.8864918276242	10.5578710717876	10.7654336022537	18.3097041061348
gene-LOC117897421	0	6.99742526592444e-06	0.579440861958697	0.928585308225246	0.628026862828497	0.255319767939256	0.915293417567379	0.713153020884823	261.329988397587	295.02213496285	387.943855147784	544.836964295262
gene-LOC117889669	0	0.804163075398429	0.778812950210947	0.856135414442615	0.740572674590767	0.364541384934824	0.303478049920781	0.885342700186691	-162.09435798339	-199.18305146624	232.435692435554	281.55949172069
gene-LOC117903886	0	1.21412549345511e-06	0.00515240503604156	0.00204964548600956	0.169466297039426	0.059566918511511	0.604250073644886	0.511746283641914	281.783851863783	388.18073241286	40.45989389276	231.799986449983
gene-LOC117889903	0	0.141198439907419	0.00352654375672448	0.023435504284382	0.541520029860306	0.63656630614755	0.00990382808770706	0.871202350127628	22.6902694581111	2.37874470011502	30.3036558036756	18.7118857111514
gene-LOC117889817	0	2.66501919503265e-10	0.073985202135909	0.00194592266890597	0.0631579595293915	0.0138051701375716	0.849595926153683	0.0091962425859324	205.24988997424	185.215426967392	-11.7775022942843	170.990061889338
gene-LOC117892987	0	0.0412133290984233	0.0319641932553155	0.760354632491318	0.0963371959533337	0.26868853502361	0.601420084030938	0.02533040961195	-202.47742502731	119.214463368767	-107.789214903047	-146.680754434097
gene-LOC117893160	0	0.000987865624217845	0.275377683732134	0.305409562841919	0.291173004635959	0.23205449858984	0.76418745669435	0.0938982785097335	-43.9117290834607	-22.1962617783411	-25.848616881517	-104.30763750933
gene-LOC117892813	0	0.0923704634032828	0.419739292735255	0.0672729836742192	0.519545538563322	0.0961148094741004	0.410618604676929	0.973229720374841	-59.9474798403503	56.7118193546166	-325.808016763033	-209.133220902263
gene-LOC117895576	0	3.37594065567216e-07	0.0341254633465992	0.620309665087173	0.195013163783858	0.619834582189665	0.804651811936792	0.254131089269	-71.4685700035119	-17.6731853151816	-54.4596863854239	-43.7386224372534
gene-LOC117893506	0	0.00682437899957667	0.173419067117422	0.728673499304044	0.61715850562614	0.475161904158661	0.744973574830706	0.522173241021083	499.897966018303	126.942195567224	524.049223318867	545.729330872614
gene-LOC117893516	0	2.68895464403782e-15	0.497291451260365	0.845335991804816	0.64354930660409	0.87426797895903	0.115714581395984	0.284038575900103	-952.623077710669	-597.405711129426	-673.911423816906	-814.440006853507
gene-LOC117889629	0	3.59080888829268e-12	0.338382571197606	0.149596798394212	0.096556694496742	0.143766976116583	0.0141460145103719	0.0211589448865687	856.551716593467	134.790764997266	634.97305903188	760.252949445977
gene-LOC117889628	0	9.90419793752839e-09	0.000317854853958149	0.331202409440482	0.0201973132913503	0.383824505792698	0.0224368436130743	0.900395527643981	1552.57650903218	3940.17260146966	895.925938478245	2912.18052431544
gene-LOC117895660	0	0.609021487802784	0.104964988383608	0.449938402024896	0.390427387886705	0.00692752407183446	0.693649761921143	0.00341096654868035	-3.37149663174283	14.5935586150063	-2.50370180171397	-14.5226799575523
gene-LOC117895377	0	4.11058281431859e-12	0.217591193945133	0.299372536907774	0.787545468195962	0.372919813546226	0.913027471827854	0.100368428264413	419.44915737303	228.56628456638	326.6022970551	492.281196855457
gene-LOC117895378	0	0.793746166890596	0.0491834411100631	0.403367163918188	0.654360875816295	0.518733048982919	0.158417939894736	0.587712548252554	-145.287332818763	7.39006560898315	37.2207530975834	22.1393368821196
gene-LOC117903688	0	1.99636321532864e-31	0.0312361327198522	0.237516858413783	0.000334872577997248	0.41098585070309	0.0081941621654826	0.222809755086034	721.093640240937	1236.98880043395	443.119098844363	1173.33117457421
gene-LOC117903692	0.999728359310597	0.999951087630276	0.999835266524061	0.9999551559835	0.999951087631249	0.999951393685092	0.999955155981963	0.999951393685092	-0.02616946109157	0	-0.913499341491897	0
gene-LOC117903691	0	3.74045278008787e-05	0.0820739407530608	0.702345717384317	0.912433968217825	0.184954185895422	0.224646719532924	0.00748478885143324	-16.3673627596308	-0.0458143371571751	-9.3832299251369	-27.304541731232
gene-LOC117903690	0	8.55293520793693e-05	0.698079623556836	0.195866983760027	0.531183630283874	0.783306800024639	0.321595489072781	0.94034374400941	1349.48956738978	862.853282452648	1045.44867300097	730.356741081221
gene-LOC117894122	0	1.59973979284239e-21	0.331739706585883	0.309496789066676	0.374918767008806	0.611240277145479	0.846173810549295	0.4585409040123	-1046.34864500876	-729.99185662386	-795.150008182636	-754.087696542187
gene-LOC117894089	0	0.00144697486990272	4.13154914573078e-06	0.682269841793615	0.90242664035835	0.588407713671958	0.186732240948346	0.268951504432559	-25.4511759390353	-6.90273897700907	-17.212763926098	-25.0937446549577
gene-LOC117894046	0	0.00150341493720778	0.152741735892042	0.616492997627215	0.416223747004388	0.700818196338379	0.295736119827882	0.326076264980352	94.0366316981084	77.8444503296569	18.395916995832	98.1857064273094
gene-LOC117894034	0	2.0944278116878e-14	0.104309861014896	0.216437586687946	0.481015453517456	0.0170024776360013	0.301472419620317	0.187192391300262	1057.88158972475	996.315157305354	319.092351776556	729.274278550919
gene-LOC117894064	0	1.18933693987341e-16	0.744177952190232	0.951465792226724	0.440496888478377	0.217922112354492	0.476451453979585	0.367561779079286	-1324.48521535667	-827.33974712748	-1464.54124487087	-1448.60555708178
gene-LOC117894130	0	0.000157986302157593	0.0902366870521476	0.497740219700554	0.189151280140631	0.000792344532716343	0.584805266917675	0.354140822840691	45.908427793129	-27.7615116803407	123.667009750376	106.124344189423
gene-LOC117894055	0	0.168152455372538	0.145603538699926	0.752028940750015	0.133578568253584	0.130307098001522	4.68756903139525e-05	0.229884522255827	2.50267379190296	107.017164060377	-8.55399614622763	2.06449973510871
gene-LOC117895668	0.994151385167607	0.99905677103689	0.994512626815473	0.999053728235129	0.999086103213673	0.998771296907109	0.998874281489497	0.998825338280487	-0.06399358428142	0	0.16424857177404	0.29740446059464
gene-LOC117894106	0	0.00136627005212279	0.516597701546635	0.828872520323268	0.215363577849354	0.0191639891537438	0.920212201076567	0.208928176237231	176.60975813115	-89.0870531651576	289.874150169129	299.194621564317
gene-LOC117894114	0	0.000746545821858231	0.00454464160445225	0.293915533912837	0.000258050851603211	4.07451597805596e-05	0.00191552052502747	0.00758712080887286	-19.3464509033766	-189.90543204431	24.6212897429726	-3.77235950095246
gene-LOC117894004	0	1.74487930322487e-09	0.00214324529075691	0.477374988925581	0.006810878556003	0.0496249463387283	0.00151194230274166	0.460019295633854	1432.61866133638	4652.98387842205	710.632557920193	2108.87731398121
gene-LOC117894020	0	3.92568440641396e-08	0.932935978981517	0.527148909049417	0.646335016488565	0.528014115886744	0.643382923684607	0.374381432911227	5552.48913911487	3187.1205368323	5054.8456198953	5691.56971941766
gene-LOC117894097	0	1.90862246840195e-10	0.517802724565516	0.868124381617513	0.329690875065531	0.138002230889593	0.908531981593855	0.687333619932186	-320.915618351878	-357.419407833749	-150.125149378638	-260.663105789345
gene-LOC117894076	0	7.26305035483939e-10	0.0186750502266644	0.706348524722164	0.242218297888131	0.00528113882534958	0.149652034269032	0.702135809451695	81.047366447302	130.724679220609	19.308601689753	56.3849551779468
gene-LOC117903689	0	0.87686004929016	0.213136186594565	0.541449727700255	0.0296664929337434	0.0138780181186916	0.611584673426181	0.60427445765779	22.6893701876966	-236.7922161976	208.43323349666	42.2366406474666
gene-LOC117903118	0	1.92274276930309e-20	0.667872214647501	0.3378670714097	0.343407404230576	0.920473437314017	0.139448788459486	0.285475778419989	-611.454612503974	-408.839720397251	-516.685290457502	-482.464407495638
gene-LOC117903109	0	9.5372411547036e-06	0.000461044801282727	0.822003380757206	0.023754741781452	0.0263703046426328	0.630631614343971	0.582885174302935	1050.19740806974	1980.89552803363	-129.19642055278	1165.01596628403
gene-LOC117903105	0	0.152375385767939	0.0406146681070921	0.945532190718763	0.0488611266265267	0.182020821863308	0.0487779390448859	0.178441241449083	-33.6652592921444	439.916566623094	-36.8636640939765	40.5158734347235
gene-LOC117903120	0	0.0469374017854624	0.450108412946061	0.510140403765788	0.0356393043980011	0.0213331616278574	0.196189941303659	0.279942369213225	148.0094624567	-173.989446238473	261.091475084726	163.922863674813
gene-LOC117903106	0	7.10063146543761e-10	0.24873258967849	0.913121372058147	0.0489385230580778	0.539976667775075	0.00254160071510435	0.770972288287434	470.006758142193	1084.88939772048	440.377115154376	780.95002892391
gene-LOC117903132	0	0.000930810570803531	0.694132626498755	0.969877500823829	0.770923929346787	0.556453223718244	0.505135427182471	0.0462186453120759	350.917262493737	30.4436036766233	151.233300242457	397.25524375802
gene-LOC117903126	0	0.000120658316147512	0.00142983918782087	0.938686948925194	0.153016870682028	0.351099204069801	0.840026420650882	0.912922762512134	200.344238216777	105.446657731563	145.630987142057	42.3461530028101
gene-LOC117903113	0	0.946077292395048	0.561236818866919	0.346225049331426	0.566358421141661	0.269331577890654	0.284449423441694	0.360698638659151	-2145.38518796449	442.71797222635	1536.47512282389	808.099476114361
gene-LOC117903139	0	1.50477803691538e-07	0.811760703442991	0.241811136886207	0.615037068538512	0.278561698622247	0.158102545908219	0.78252924974514	1442.37536472176	1448.75747202457	1842.91589865513	2410.0677953712
gene-LOC117903143	0	3.65972882854857e-18	0.311553470585971	0.134755053391447	0.0560600844592232	0.861480748229924	0.49091845195227	0.491008990286234	-707.367810649356	-350.686186835737	-555.310830544772	-407.197729125635
gene-LOC117903144	0	0.258191377467551	0.00487967999107266	0.563545358168874	0.310409721412992	0.197242765853569	0.260634106073144	0.96107638932857	-44.5137135113823	-87.6053533935391	39.8810223459886	-24.6951340608773
gene-LOC117903145	0	0.353667477419798	0.0800351206136986	0.0171490454888103	0.425777557911371	0.129970692422186	0.182786562428132	0.41128797409975	-855.619923054203	-131.03331826377	91.9755207024036	81.2991576146267
gene-LOC117903133	0	6.32594822633019e-09	0.86020000158227	0.114645892511019	0.0210155285602785	0.162344067915017	0.129834512807653	0.0122594836860952	501.226830355247	-31.6887498724432	354.774206758317	387.206983670123
gene-LOC117903110	0	3.47296489256909e-19	0.000329417885946586	0.53407044994226	0.0620532242467412	0.39252265352869	0.000388730637373142	0.783700338774844	936.95022041439	1948.79059768355	920.70150244226	1428.32380797252
gene-LOC117903124	0	9.50804030189727e-06	0.243917312351082	0.478244241886282	0.959795371696629	0.0105470287649785	0.78368639022469	0.0271115447971401	129.884285593223	-11.6474417111865	147.877566248917	274.16844376351
gene-LOC117903125	0	0.000220557034894804	0.376720771813484	0.517827020206654	0.198001298825758	0.187123789930639	0.904403805333905	0.487154049557731	1448.21114517712	126.730286742559	1822.4797395414	1404.75121233038
gene-LOC117903142	0	0.0316940668066761	0.508373923856744	0.716705379325698	0.079426710829464	0.356969447711867	0.102975436807556	0.0494005029378539	34.0678632598249	-71.9222831980576	-41.869450514578	-42.9238309971631
gene-LOC117903136	0	6.43889703512574e-08	0.163992704094804	0.848908861510972	0.525061112025377	0.200712339487814	0.484579872067893	0.611838713199941	-14.2870891657431	-12.704185614111	-27.3799303037349	-16.7206722553678
gene-LOC117903122	0	7.17987969710375e-10	0.808624261976082	0.185284373213335	0.0793622752128505	0.101464195676473	0.591718283543654	0.0413706863468266	606.932679384347	51.0905340995105	513.3045925633	566.506440524874
gene-LOC117903102	0	0.000909030924086723	0.0194430217999662	0.54111081962314	0.34463845076074	0.090191031213665	0.0465689518777924	0.93717161158363	1411.51068659025	2709.74059259664	292.39889160904	969.254297819857
gene-LOC117903127	0	0.22068520200121	0.00199174415757921	0.312431310862044	0.0730930644586253	0.13604900670706	0.048598921918992	0.708444722746397	120.132195725453	-156.448448895446	498.109101711464	54.5980173879007
gene-LOC117903117	0	1.81111270092868e-16	0.498357317307199	0.876352402976753	0.0454335431787853	0.38848550757857	0.0376659813132155	0.00230957923068105	-88.4285868385609	-304.533288104402	-176.974235946376	-141.487335450068
gene-LOC117903135	2.18396429694724e-208	0.192314929112806	0.172399267860035	0.000287759401420613	0.020840581575176	0.405022406146929	0.866912155529542	0.852315790163082	4.3047644679616	-3.6337685217666	3.82324519915477	0.0129463062978159
gene-LOC117903137	0.999663447244996	0.999716524574843	0.999723598577053	0.999692559271033	0.999661994649876	0.999709191763579	0.999639773391336	0.999660973624992	0.250333772691876	0.0411270045071966	-0.76594096532486	2.01464141273886
gene-LOC117903128	3.610900373295e-36	0.350128061209388	0.36077992498934	0.858701149113873	0.882922531459701	0.432170575213154	0.375175075964006	0.164649787786809	1.22509316224851	-1.47170470260691	0.424169802238684	2.76939219236907
gene-LOC117903131	0	0.000335421820290944	0.0830033677716827	0.493437873232297	0.0157079349540451	0.0030927195899501	0.970651182232856	0.452174422760271	-47.8526510328867	-128.947013953942	14.9857142055446	-31.4850315675372
gene-LOC117903130	0	0.137610014180679	0.79607422757653	0.404662409475892	0.0134598196325208	0.0505774119656933	0.322383994911745	0.105900883153395	29.6283134444368	-332.221944901735	58.54450972836	-18.2643961496633
gene-LOC117903104	0	0.129580156725937	0.00649681631151269	0.870926118889882	0.309030720199786	0.463203081525707	0.232125803778809	0.667887738115579	105.040381340293	583.93796768649	26.6570960578802	202.664832428291
gene-LOC117903129	0	0.0136294533638887	0.00735833021663059	0.693501628675024	0.0160569590433238	0.376579730826977	0.270819212804726	0.0675164267460831	-155.90064562064	1549.78371658188	184.010465968394	426.0121291994
gene-LOC117903123	0	0.0315687332288606	0.0147478148105315	0.510139557139346	0.00451839316160615	0.020842113899406	0.0692714419672715	0.238763665977364	45.3829502325329	1007.21417489889	-196.106770411253	159.88661643057
gene-LOC117903146	0	0.0812250135849026	0.000900217650218542	0.835053336847651	0.00316308111872845	0.117491169141303	0.00461610510297208	0.710153265337926	-3.82738975800976	3196.074489626	-830.25308117596	997.083377091091
gene-LOC117903111	1.18904163573237e-73	0.533741131969554	0.819088919510751	0.721274055147186	0.378074945574835	0.199935362137538	0.411506451977721	0.32458335030151	-4.38607964112393	-0.0525456200348717	0.952109761270425	0.615949353233897
gene-LOC117903147	0	8.01378815434373e-05	0.00520686261145869	0.735738003529035	8.77455903847525e-05	0.0190346015016084	0.00688216565337607	0.74317308052277	65.7798681930319	322.385065167128	-72.6789511328186	165.299262300185
gene-LOC117903116	0	0.0284639184000598	0.0447293371978597	0.935545172638702	0.290292886541887	0.356075524991748	0.5084177089464	0.223997173311449	-20.4646285606298	-135.617029446927	-34.3139498340133	-28.5362736431332
gene-LOC117903141	7.00809099459809e-217	0.188426243869987	0.191740204156247	0.725197627388876	6.96278350361662e-05	0.350042504460219	0.493932342976199	0.0873705373846097	9.29054217152897	-8.84790288421616	6.48084836478315	-0.0348443249230286
gene-LOC117903112	0	1.23608837136255e-17	0.357444623989019	0.893199744103303	0.0876672065124954	0.701675369479629	0.0314004004252633	0.921148813352119	255.639310537648	428.074451674963	295.76441947469	444.190104003928
gene-LOC117903119	0	0.0392403364972821	0.261683503236201	0.813932181230196	0.253068032426406	0.238255956901787	0.221997923295344	0.566149487097453	324.197181368664	-95.952379770883	452.130898209103	318.01338091458
gene-LOC117903140	0	0.136490760533757	0.97068123247948	0.675753422452457	0.650724845436018	0.421416074823309	0.0518595156103271	0.495035330000738	-8.03472459161927	-7.40300427465133	1.6512388015688	-5.9557310730663
gene-LOC117903107	0	1.26427904434e-07	0.0853296686813986	0.326015476808803	0.0569455812375839	0.0526454654804635	0.331831668263677	0.849529389022801	434.405663926326	823.93585624762	85.8710003411963	439.461623556834
gene-LOC117903148	0	0.000296331960174816	0.225021187466381	0.18889517269273	0.440905722122048	0.585733401778037	0.888607746522356	0.300718598338377	-50.2007726172533	-42.2529549727313	-13.0265553686963	-50.1926105158857
gene-LOC117903114	0	0.228762488784548	0.71849221944302	0.468433795381585	0.150655500524621	0.332710949215977	0.570430682654032	0.850673578852267	76.4649383869566	-107.136960478873	-53.5247019503136	-196.95573867196
gene-LOC117903108	0	4.42834055517638e-05	0.865998874264195	0.439598554266	0.838382696978357	0.910766802264301	0.752345910278803	0.131881976559584	937.6427027085	384.971184676033	412.32627050508	783.7637975884
gene-LOC117903138	0	2.28089746098698e-24	0.345714398416174	0.00592388815950619	0.689526201260712	0.789491565426649	0.772166981865799	0.0814823081711309	680.84607567027	512.310484067951	427.89225413049	642.267630740647
gene-LOC117895116	0	0.000529568336134796	0.00657889436179398	0.64404571434386	0.0572386845986217	0.630425939549296	0.156549003884383	0.878936670813173	-50.1078149784197	-118.737508817989	-28.9904445427396	-99.4610975067307
gene-LOC117895107	0	0.0374055629102734	0.508147699117657	0.91495854823509	0.0236521670060423	0.80386883038784	0.00738671484948811	0.00855092561582303	-291.19083726566	112.671337836254	-63.5227582834832	-90.3833204074299
gene-LOC117895101	0	0.505190714520292	0.902755081649858	0.942730058769337	0.0336682960714002	0.146876573952366	0.795812863356199	0.568549170376969	731.377025842134	-1338.46655523427	1421.4597718061	215.272150747434
gene-LOC117889576	0	1.40161288482319e-09	0.735988128861744	0.967903719317204	0.635967423363451	0.95117654196304	0.64338239949471	0.426086537747606	4331.51025852142	2963.28032562807	3397.1565425224	3760.4158178232
gene-LOC117889577	0	0.0259378227124848	0.135521593369774	0.957551262404173	0.0374542279965238	0.300367007517272	0.285828737417748	0.192775282151691	-563.747149719036	301.915589970676	-522.98863213026	-327.332612154936
gene-LOC117894206	0.998651802495273	0.99848760483988	0.998342010016212	0.998814286802706	0.998503322674244	0.998608010736338	0.998524339570992	0.998599366669448	0.0736711655696798	1.27053660616115	0.0901405650742667	0.42803613047365
gene-LOC117903424	0	0.00678803787626551	0.758667787673893	0.947543451963274	0.388570257920395	0.2564205999283	0.949312812864047	0.944688129213702	304.426176295836	519.814057752723	74.6929372123036	247.782898679326
gene-LOC117903437	4.66616770850927e-32	0.814726446978733	0.873690660039883	0.626150626127057	0.635808726974675	0.17762245125366	0.53550249970783	0.386683365159379	2.27417205240102	0.975021132529989	-3.61436963342119	0.158338138044297
gene-LOC117903434	0.995376185305432	0.99451436943795	0.995170213396429	0.994635618146815	0.995363708959954	0.995528584455492	0.995046127867812	0.995083792423111	1.6313669549429	0.996755843846725	0.334719598653687	0.888383695752143
gene-LOC117903433	9.68539246992256e-15	0.1591213056915	0.157818442841671	0.924709608851843	0.345947752546335	0.445376524629508	0.410990219645361	0.606466192183427	-0.363276032467281	-3.37880523231943	-0.139719521438196	-0.802926285746031
gene-LOC117903427	2.3281716119296e-26	0.785119093791623	0.520582947341038	0.00637917376642623	0.00389196710767359	0.289590766216897	0.31657709078502	0.21158194846447	-1.22738780319531	2.38562573478405	-3.56452862269888	1.87331950113769
gene-LOC117903426	0	3.28171972268122e-08	0.178117280447766	0.11314952616738	0.122655943115596	0.218603533488596	0.0224399484442916	0.221725942793027	-4.05055486469996	-17.7163951204627	-12.4457476465012	-18.8385096689025
gene-LOC117903436	0	3.09719952061399e-12	0.218006653343342	0.414103834422613	0.447100652979695	0.110395946278737	0.139994111808237	0.00228821721263494	-134.586341763751	-54.5680138435321	-92.583727239148	-214.992570341189
gene-LOC117895677	3.57677027089455e-101	0.0101966012534682	0.815902328864875	0.604384817945853	0.970635939919343	0.811765118475937	0.408423930667019	0.999165925947271	-5.7661330259622	-7.04310678910841	-6.01972825008798	-5.3090893768535
gene-LOC117903425	0	0.0977451077945099	0.189533040425591	0.90951086969478	0.897989025403517	0.0499386857619003	0.892713004593454	0.434270413280707	-53.6341656278103	132.270936135007	-415.811776397436	-639.25504967689
gene-LOC117903431	0	0.424608985383414	0.413254026573287	0.822532213633838	0.430432840811676	0.306029171292897	0.714570249678589	0.290098780991533	-11.3577840902508	1658.4313065293	21.702308273997	-220.296944928419
gene-LOC117903429	0	1.26443126394423e-11	0.178542914946394	0.701196083382131	0.358924936791455	0.108079601913441	0.873597145876367	0.231816858537351	-1294.64326096736	-1046.29394867457	-1450.01737883783	-2097.72427951507
gene-LOC117903432	0	4.99451978449868e-15	0.241334588982264	0.305452450349884	0.838240477580793	0.128858962469362	0.304459206871784	0.0887183677412831	-806.82612694826	-380.961955886666	-755.102323408207	-1006.81667439256
gene-LOC117903430	0	1.11196421187133e-24	0.656440468196625	0.00450283948197018	0.576004886168081	0.196402320522983	0.994476444146988	0.0141742599538192	-1970.46535057895	-1138.1013563363	-1111.25396009929	-1680.2900450201
gene-LOC117903435	0	0.0144972341091714	0.705598171826978	0.793185543599383	0.00243995528453411	0.0048297255888889	0.591314109812179	0.434712371358977	-85.6864033546314	-193.483676890386	112.479101066714	-89.0112749743924
gene-LOC117903428	0	2.47257726901974e-06	0.629808048308742	0.201538070911614	0.0220824342612653	0.320555182737057	0.654815749300476	0.00739201642505545	407.02787222774	-55.7275008919833	232.814872451087	283.01280959885
gene-LOC117903438	2.43802892084668e-86	0.579581175616381	0.246613223570284	0.0285425817106916	0.031073412224701	0.65483427487819	0.899166067595534	0.21348074872608	0.112475086172286	1.84850438713066	-6.09620732149561	5.17814782023787
gene-LOC117894428	0	0.535631587673494	0.78041326319473	0.288688082991916	0.584874451840291	0.65351613971697	0.50837334788953	0.108498303709201	-628.567924158063	231.407701096777	205.2135863791	-273.434004514533
gene-LOC117895702	0.0310752494541266	0.876855414621048	0.658588737182268	0.523760164356544	0.468207480652107	0.754527872183332	0.242400268170303	0.992254256297252	-0.772338718313824	0.053884913883017	-0.106220375373996	0.272295830300373
gene-LOC117894505	0	0.00379105380528996	0.0627462567936359	0.335362405206042	0.680210038179519	0.60723242672755	0.0473084415355896	0.418934537003869	125.115367947801	128.364429094065	39.2156415498404	125.488651174141
gene-LOC117894712	0	2.75230181209354e-07	0.000101948276805507	0.624255872733141	0.207586399771267	0.118004995098351	0.0325907394562399	0.701383427287766	11.3071626274164	41.390408600892	37.1313358529229	52.8575964296
gene-LOC117895631	0	0.0660386417436015	0.0311333961074459	0.694921260698812	0.338857609562283	0.0781200972953284	0.0345832413537748	0.2871550274117	144.059130703943	604.70915666301	8.45836039486676	-5.2131654200698
gene-LOC117895709	0.986618841130723	0.99082672850935	0.986932183228995	0.988283072426389	0.987915141537566	0.984740271279361	0.986580200230837	0.987603795750332	2.22806338391372	1.7194370768846	-0.76594096532486	0.0212597540082247
gene-LOC117895494	0	0.315468843972049	0.049971828611813	0.814211354981152	0.0270133670730781	0.281401729913402	0.0177450708067474	0.188538171307557	-364.040186162253	1763.72018192087	-285.760181114893	216.084444585685
gene-LOC117896082	0	0.761502055400122	0.454531803934767	0.912240472371735	0.062903399313209	0.802452288999053	0.155613072710421	0.0176662143089118	66.7391737704073	-70.451856825295	-12.754669591972	-1.49996159941966
gene-LOC117896228	1.43758035001724e-199	0.79787428757707	0.517644360136393	0.965984161387541	0.0609671940048249	0.0983685725077247	0.0204705848078041	0.00358911496585431	374.480775504115	188.449293184851	-496.781503647991	292.027460115779
gene-LOC117896162	0	0.410892733013652	0.923245377925368	0.34390796484016	0.800306575044974	0.850145656965661	0.922578204839507	0.294259505771197	17.8325636132398	-78.1787768663323	-57.3291848208407	-13.6870892354573
gene-LOC117895872	0	0.052977612341276	0.00220731519000588	0.491876279715231	0.0747945559815507	0.550222975168049	0.127431719862686	0.319073792804229	-47.5445431269663	1222.69913267276	110.344238082243	449.357960749257
gene-LOC117896354	0	6.84688274066039e-06	0.950840535735949	0.876496919807868	0.433259064118315	0.865018185341275	0.997370367693262	0.833612872219579	-210.712249909999	-281.660444885053	-192.949745720247	-291.674905512917
gene-LOC117899078	0	0.0123400840566346	0.151738026185127	0.679308412633986	0.461183925304402	0.752544708043106	0.376473383721269	0.276037379894042	-28.0686478321877	-26.8544003508495	-3.32212037743243	-39.0303813932885
gene-LOC117903798	0	0.0193340813341933	0.137407220664148	0.169695349870197	0.445175919570304	0.684172467151995	0.829514126912395	0.0166364780732649	546.243749466217	-68.3956955179365	12.58765521593	322.32057906737
gene-LOC117903797	0	0.0406205241065562	8.6108556457403e-05	0.954415976422915	0.0279820035300055	0.190067330444249	0.0330893274301744	0.388243322403276	36.4515061530665	963.540984009606	-78.7755657837797	289.852595700157
gene-LOC117895717	0	0.61273255841618	0.78610788195111	0.64010522622527	0.111477114167447	0.0366462429646731	0.703204526610268	0.292526126716677	44.3348919991371	-174.002058427497	105.300669091792	66.9060926368473
gene-LOC117890945	0	0.486214887788485	0.451569420531181	0.364824143608859	0.341827984155704	0.145610620077259	0.297556572183439	0.0112851901071636	273.85280606178	-1193.2901139031	-171.767474063635	516.221273517144
gene-LOC117903758	0	0.770273779055517	0.255414896281127	0.674500528899227	0.253364575519328	0.589682767719189	0.786186741196995	0.972110865349338	542.224420019435	-340.150845424767	137.109505706801	-829.781139755301
gene-LOC117903760	0	0.0533693265016524	0.215471423942619	0.940363365140176	0.0130011000222145	0.0244205701693653	0.732605117566054	0.02840010545291	251.226965005683	-233.920900156409	247.803476486117	188.605128287451
gene-LOC117903757	0	1.66670134060423e-23	0.0147887739005878	0.611334533301131	0.25974754108547	0.491727448203264	0.00787691056625946	0.160745720563744	601.879576697713	643.178538948874	390.272988508267	687.51923076732
gene-LOC117903762	0	5.02648284985183e-11	0.113290266732804	0.979996302563732	0.815826453954953	0.385045433649439	0.0907784267502033	0.775948068309992	-911.516708832704	-841.4805634847	-1224.75845794036	-1050.49812473058
gene-LOC117903761	0	3.6891334853404e-12	0.855834427268269	0.316563299230311	0.0360242635310917	0.790190821112207	0.897726712576324	0.180266138573458	-204.154119897721	-249.704664094613	-110.144192141186	-329.361567930711
gene-LOC117894165	0	8.68782361158225e-08	0.0923490645487276	0.736021821783196	9.80851972866484e-06	0.019320703151391	0.000887880028067667	0.322686876427064	153.384150008267	1073.13091828527	-33.7785125650867	472.91140129908
gene-LOC117903011	0	0.0121580177281776	0.000246517823053936	0.190000650315331	0.435280862619179	0.951331917104749	0.0491486464509345	0.203334135105801	211.282159051444	183.098582600129	27.9817215071603	344.379856048374
gene-LOC117903024	0	0.713260935550771	0.103831199301903	0.601351373866224	0.133866896858802	0.469785848743916	0.0946215433172224	0.95042991642017	-36.8194994228063	61.0819364190668	-87.5620762566298	13.4169685683798
gene-LOC117903028	0	0.792978932614773	0.0523774689265839	0.173850029679161	0.0283838823476017	0.0661333835935686	0.171495345613669	0.757500938032277	-5.70785805078992	121.976449730257	-79.4746403865424	2.60785031020669
gene-LOC117902988	0	0.000526758210723395	0.0581150783253408	0.51380702240805	0.745441902543134	0.892130436839769	0.935155836642776	0.438816359459353	-308.087291621818	-174.427123836062	-228.818847149423	-328.22661705583
gene-LOC117903029	0	9.18938174307076e-08	0.495612202766659	0.742642406996778	0.545857260395697	0.0766514595768943	0.338347142084882	0.674138680304348	-397.277490716383	-285.158067695844	-180.335387681607	-163.605079710627
gene-LOC117903030	0	0.333243512522336	0.799639634505414	0.469540286502939	0.351612447234132	0.252545772301531	0.80179673035782	0.856054911304184	-72.1262610037879	-204.987315502633	86.1638959976235	-61.8553845583767
gene-LOC117903292	0	1.09467957027213e-16	0.415399716082051	0.180687689279087	0.726494819497203	0.872211302745184	0.704405538640603	0.0659208575807215	634.278397043576	354.771105381034	410.82586694648	581.10621176587
gene-LOC117895726	2.07551174120217e-253	0.0933979346493017	0.790022276122443	0.00439185523200684	0.611550936009928	0.111788915664003	0.880375714310756	0.819375018529365	-3.2996363218575	2.05854981778823	-9.03801051931706	-7.8998459450191
gene-LOC117903290	0	0.000472787145453928	0.134678634450089	0.143281779735658	0.164910141146455	0.0772490860193674	0.204326469280565	0.519909186983527	617.645128167997	969.864659058206	-76.6148072832798	547.839220361687
gene-LOC117895749	1.88707797950956e-05	0.0990276200098981	0.451752239312257	0.242667325571534	0.494185080387508	0.173856686942516	7.86045695100932e-06	0.135659138636744	0.662810111960251	-23.3831015495236	-2.00718752733525	11.1217142124875
gene-LOC117903296	0	8.71954360307192e-10	0.42052663850209	0.865188953195341	0.696081058196223	0.552576626929175	0.578703728632586	0.0427985950939067	-543.093517889093	-297.513059243936	-363.23580400699	-654.839405681784
gene-LOC117903295	2.66439346591479e-63	0.302321638474941	0.509506466994381	0.175231009391257	0.161709716782021	0.178610801437331	0.0649408972003799	0.0494361069552329	-9.03921371907317	-14.5379858832363	-52.0220558124721	-4.9552650900871
gene-LOC117895770	5.37411596764291e-97	1.64256376437218e-05	0.936543101055574	0.810754925160962	0.798123745982855	0.833239166073506	0.0702363502532918	0.606442312033607	-6.91117491757369	-6.51478507815611	-7.69464800954412	-6.61564071786674
gene-LOC117903293	0	1.94039421833832e-19	0.0482184701356636	0.0561101550843246	0.128841631783201	0.435157989475181	0.190308393945874	0.446115324231147	479.03349124995	597.62077686995	313.288756979753	566.539968713993
gene-LOC117903291	7.76573953333207e-38	2.16267968794453e-11	0.674136786514759	0.224313837800812	0.155032973098032	0.994577806292437	0.334874465302211	0.512882904755759	45.3061362681211	29.9436776817038	74.7192819345687	18.2496925448659
gene-LOC117902385	0	0.748060287299452	0.0674574834676693	0.377515522540819	0.108840607930573	0.695043138688481	0.352180278467163	0.117814732165499	-1105.74615080261	1101.88248784016	-269.151802696862	-207.714250007134
gene-Trnay-gua	0.998291023091236	0.999652493420348	0.999670604135114	0.999694446401569	0.999692590122787	0.999647472977172	0.998679493164412	0.999696968041016	0	0.053884913883017	-0.38297048266243	0
gene-LOC117891901	0	0.183131447548737	0.590561996377132	0.842484058974659	0.001589745030142	0.336105351133305	0.255442632070372	0.745410071335334	-6.1673155619849	4.65587620545338	-7.44776945608403	0.930588187005602
gene-LOC117892027	0	0.563300572067258	0.00637140503821618	0.178284553202689	0.020238018586656	0.292889586313166	0.044628377574612	0.195258227188216	-276.660707608263	438.476922284403	-268.674663512656	-62.8085019932864
gene-LOC117892125	0.999105347471146	0.999967441919562	0.999123871158437	0.999980020697841	0.9999926430697	0.999154659661996	0.999994778152014	0.999179435180408	0.71002323411631	0.816416990911462	-0.37674802755682	0.15464946309174
gene-LOC117889602	0	1.25207369709522e-18	0.341812453496393	0.642840130233525	0.0300730781123879	0.595000952552053	0.632351863164967	0.536143606471004	-2465.03412362669	-1320.91141317241	-2380.14008930358	-1768.18558912987
gene-LOC117897878	0	0.000328699333295712	2.12021117301813e-06	0.755719198017244	0.0125726060614096	0.29325440937141	0.001398314185088	0.410354698379497	78.9381698980199	660.404854159347	57.8715650706533	305.29415914775
gene-LOC117903473	0	0.137900052018797	0.374026506385173	0.249497561912832	0.0389402039105006	0.160830522929279	0.465978034832323	0.351508373327295	27.280310802236	16.18872101179	24.563039476154	-24.8887895316383
gene-LOC117895794	1.84003534280455e-126	0.298421097940196	0.523569430574263	0.70879738587451	0.941307298688479	0.117156487721672	0.170336724363453	0.0102473449348965	-0.0344063038244471	6.60765294932161	2.23527079830396	-4.80766818519064
gene-LOC117903486	9.83841789903908e-61	0.447681878164466	0.066521856914188	0.0511653888596511	0.683984161286589	0.726514314214281	0.660365412976304	0.555037071136852	-1.16382509363764	3.94025070063981	1.42781118682713	1.7845008309274
gene-LOC117903481	0	0.000222089566165572	0.0109258087234003	0.75075346083799	0.00471055718008295	0.034386348797125	0.102800734416628	0.121614602968312	45.3515939451418	430.829624026339	7.64967414449939	112.975264285963
gene-LOC117903477	0	0.00284495632209769	0.00133683232110406	0.0142466155105503	0.073573469011442	0.0922686424425575	6.13897137822605e-05	0.196473244567754	56.9733863561664	331.05917479555	29.9211163525902	65.7448814278832
gene-LOC117903474	0	7.99489498836592e-10	0.371446951367624	0.954885834630911	0.757136697370553	0.426295406814441	0.892999054732942	0.793319193182609	685.589817041913	626.899043545277	964.159628883857	765.444285655341
gene-LOC117903476	0	5.58940816886285e-07	0.00948274769221165	0.265974114573367	0.116027238951111	0.632721543113839	0.0771279562493277	0.577080267600866	-1744.2604994019	-3286.05958791207	-1810.1459307875	-2661.19135482374
gene-LOC117903487	0	3.37097306284124e-19	0.0470646209422787	0.336745728567508	0.680433457620993	0.628043385850029	0.448709469671534	0.381205287729075	-2003.06606653943	-2365.80569289201	-2622.82532035322	-2193.37578456456
gene-LOC117903488	0	5.35459126413311e-05	0.581929810284046	0.00871119649171417	0.548073447881017	0.0513030620339478	0.957231636237183	0.568791472526074	84.6368840155266	58.1877258863323	20.9959805287723	20.9099750877763
gene-LOC117903489	0	8.6327289601836e-19	0.543312032500097	0.00738611144433637	0.555372552767572	0.673673695240709	0.560495804794805	0.0324699453929889	795.421999205176	532.936789470943	488.66436931947	885.082626815641
gene-LOC117903484	0	0.0498014426635013	0.408558791758703	0.0180726036360279	0.000802518722905984	0.0310029292085931	0.517839200266472	0.103736589320881	64.5681694744099	-65.9534182377163	81.2992082352881	33.0356034199651
gene-LOC117903485	0	0.101476769654769	0.374160886780835	0.933423973640383	0.183351683830129	0.679526902328562	0.918095155931973	0.52967723511788	-71.2903261056395	-138.310148936581	28.8275687232224	-156.070363698459
gene-LOC117903478	0	0.0839273949437179	0.222337284845104	0.213051646665864	0.0482386635021533	0.7160370053214	0.0918463241931154	0.640998267737315	13.3003844555001	-268.22178178992	37.322450517077	-478.17166732516
gene-LOC117903472	0	1.3098176814618e-06	0.00100937965257093	0.388051401174048	0.00358223378974661	0.0438846662802339	0.00376455755898277	0.451746935988616	288.53031910541	1278.82412715372	67.0782491236032	508.58625882284
gene-LOC117903480	0	0.0238884550842992	0.00715538974076267	0.048425217508995	0.646145154463143	0.319101522746054	0.543454995619579	0.755491901298701	-23.8390316211237	-7.30188269425565	-36.23629107275	-38.4000130273674
gene-LOC117891852	4.00585583609727e-14	0.354766159385396	0.105527099341366	0.686970056393751	0.356850857964736	0.351969576430014	0.648043087083677	0.192552246252799	-0.232176075636953	0.437724398001824	0.229235737910627	-3.72908863801305
gene-LOC117903483	0	3.84415996966219e-10	0.0164885658353358	0.58625681167776	0.606257022931884	0.97536343410854	0.107147502910133	0.90048752009963	77468.0443099687	91838.05995524	84831.2265963637	77938.7176627954
gene-LOC117903479	0	6.45584210309861e-13	0.31198309849768	0.235185415601765	0.102663444569361	0.529618299624907	0.0564083269652726	0.930406935161338	33201.356329154	60269.6933598318	44998.1286509472	56896.0296500054
gene-LOC117903471	4.99827415258612e-210	0.00356842497988625	0.482742677328407	0.548366423500691	0.982418126093519	0.341909838720344	0.418418731839801	0.605080427845937	-6.92056277957327	-4.1949404629629	-9.68206900393567	-9.72844664169393
gene-LOC117903491	4.76159084524116e-145	0.81552508256791	0.0158064579194954	0.918510925630494	0.390982086298216	0.00688408596764715	0.277361379185976	0.811112050699817	3.44340958841607	6.07957338066141	-7.18236098649866	-2.30819029447547
gene-LOC117898643	0	0.36146552937108	0.00147512672963595	0.146295166409775	0.582988992357316	0.576059321756758	0.102778264401936	0.0640360590397939	814.803242338829	-238.73615040756	-201.06048661341	374.197533107507
gene-LOC117895069	1.79870677245133e-78	0.000916905962282046	0.369164048680101	0.0399703488407312	0.910840681301483	0.27071076163392	0.847910690145772	0.90108669704761	-3.03578554517771	-2.45930201418879	-3.84704824196463	-3.78482715598583
gene-LOC117895138	0	0.237597604100457	0.701375656656529	0.900156521279527	0.0298278985818045	0.672108699908074	0.127442188008443	0.197621072067288	-94.071991077982	67.4549806015407	-60.2256955826756	-16.2695672380567
gene-LOC117895796	0.997881178013108	0.99964062446648	0.999566667306468	0.999633556537522	0.999629149690309	0.999545587577348	0.998833544890758	0.999279855672086	-0.02616946109157	0	0	-0.36878195934609
gene-LOC117901700	0	0.0011866871914908	0.508313638846526	0.0599724531288131	0.0171335761519719	0.397700935251613	0.487263205076154	0.61156083954198	-7.89404228484253	-0.975127022145735	-10.044566093351	-1.98675297229785
gene-LOC117901691	0	7.90500961973406e-16	0.977093020432631	0.088957053957834	0.564302360969482	0.863821313647045	0.810098145324031	0.582958547260424	-289.673663007493	-220.297223342155	-240.201220563807	-240.606610494051
gene-LOC117889593	0	2.39661177012217e-17	0.0758616825771656	0.520325058549986	0.617474635466107	0.271410893688503	0.247620017223842	0.966339077337281	-466.891268418453	-321.906715284912	-312.450759357362	-259.940576753502
gene-LOC117897170	0	3.1458419734201e-05	0.68991344834573	0.155208188864958	0.904668374522936	0.910824796853279	0.362879407130685	0.802987689900575	-2797.08797318923	-2585.704779052	-2207.65992198477	-2601.28856193253
gene-LOC117892221	0.645891242738876	0.00184745902118575	0.546935632517744	0.253241830782964	0.684612853646204	0.601383227261195	0.744715408108644	0.768778284516274	-2.83366077290068	-1.0821309141379	-2.37791134254357	-1.87272188159216
gene-LOC117897165	0.193168477739067	0.778966249090637	0.674783686751964	0.18394017852383	0.287022719870639	0.0471901333410301	0.566523789407202	0.0336370653084439	-0.341473058848473	-1.29790489303792	-0.910496031237033	3.59871281438421
gene-LOC117897261	0	4.57000556708179e-05	0.578927553430571	0.073905926676642	0.0812751416699312	0.207712793717118	0.856601625997661	0.333604152823991	114.775444025223	68.8812241270246	182.973245550601	66.239481199138
gene-LOC117897232	0	0.0229189337132227	0.250332635886305	0.392119874871603	0.0902707392716293	0.538850031639428	0.628489519947033	0.730524841350382	50.5809060247942	12.0154223671987	51.7936662888205	17.019634477667
gene-LOC117897251	0	1.03704105810734e-57	0.984615988690975	0.488278359516664	0.587143451039759	0.58202284075302	0.495190968313402	0.474660957640002	-1770.93736014659	-1560.59846310375	-1760.11604105044	-1759.51986493284
gene-LOC117897222	0	3.89178798736727e-10	3.62422591238796e-05	0.0359709765956766	0.611813386776951	0.411488866299592	8.78021423407386e-07	0.0909657241138649	-23.8426912788268	-4.19386453077433	-14.4491701366413	-19.5515854270533
gene-LOC117897241	0	8.26935529949217e-25	0.00997755004570202	0.540498948978216	0.826073284707372	0.567567286460534	0.925111444493967	0.739973004896301	-258.089069778148	-204.255211007785	-209.799285816174	-189.935182604546
gene-LOC117898069	0	9.22357233573138e-25	0.317495210114173	0.824117930455944	0.0288117992026881	0.67475384545986	0.119035718491898	0.24813776881293	-764.06100611088	-800.187453988832	-608.769700647683	-1068.06533203165
gene-LOC117898061	0	0.000463945167696104	9.63627280211984e-05	0.289407982133173	0.602748921188285	0.135645609614836	0.0971342952764508	0.162548802962405	92.9529671000843	55.0578106022331	15.635191569203	44.8010820010583
gene-LOC117898083	0	7.18574564034473e-45	0.00334342371606653	0.70848509511132	0.361440361738908	0.580416282737546	0.210047477612865	0.884623806587152	-159.589204539197	-109.228443762851	-161.501998523049	-132.581677330133
gene-LOC117899155	3.08927261405858e-239	0.00132786575344621	0.534713058925836	0.161941533457979	0.0982975364791914	0.280402673478339	0.749313079999595	0.274637398334588	-10.8321685121745	-2.63264393159958	-3.55373370964042	-2.19217875376259
gene-LOC117899158	0	1.89825758406921e-05	0.661798189790807	0.504649516336956	0.410338501005213	0.728592810854416	0.973893816432371	0.45898579107454	-13.6723547550616	-14.9571337815545	-11.6700764003615	-25.3272740756381
gene-LOC117899154	0	4.93360924583924e-12	0.441680709313071	0.684642142361341	0.178289340239443	0.00391204255524536	0.759280151954776	0.354849471419807	-754.263747487483	-801.84353982029	-138.352667030523	-469.377949912364
gene-LOC117891816	0	0.0237830341522865	0.0639917231895922	0.0228879433944845	0.155262320181285	0.00522854924607436	0.930700301872451	0.520617348103277	-15.2788495664015	-14.0125904911315	-2.85889019952867	6.2980499281456
gene-LOC117892281	0	0.853988148321225	0.00943074860481464	0.23175647838332	0.518744129801384	0.241967749043003	0.703524660954835	0.468961883267181	-250.659615825747	-200.605521659238	670.005799063563	-3.67271573371454
gene-LOC117899533	0	4.4033885827916e-08	0.444202934519309	0.653003860975607	0.123844382111354	0.45299359886888	0.858361361502475	0.240419119842304	-56.052518800052	-49.5823792286043	-100.681392408929	-41.349993724268
gene-LOC117899636	2.80899354577286e-40	0.0152053792692154	0.320077089645495	0.858941703651667	0.00949944181924262	0.198130357535535	0.0706960975685554	0.0589981329389836	-8.70438836286057	0.808904192035246	-2.42464449745244	-0.317289790852796
gene-LOC117899230	0	0.00024159275348328	0.000285481756661612	0.602562339329165	0.00513607910801722	0.0562624214095244	0.00291247988459181	0.711459460151058	1033.54866881453	3914.34852329012	-529.564781932633	1959.28946472223
gene-LOC117900120	0	0.0169450668684288	0.470356056132799	0.76701726818022	0.1170953033666	0.572381339484157	0.749620197116247	0.680139511456299	-82.421331214754	3.67985812450036	-89.261750808817	-40.2686355210493
gene-LOC117899543	0	0.0263785194814841	0.448051819928607	0.832816877379184	0.452223367268399	0.450207766275964	0.926251434292683	0.170527603195722	-166.681970779264	865.985909386443	906.723648119556	554.049236460286
gene-LOC117899518	0	5.10062445839415e-05	0.70607340148704	0.0122601706169245	0.222807432176721	0.113465518020524	0.594322228898074	0.108391403676907	1197.32000774363	383.692240477057	258.03507602951	365.886916961241
gene-LOC117899478	0	0.081915837383125	0.00260536469550199	0.351142260979863	0.0126736630533975	0.234006984613608	0.00267316937160098	0.543296024632079	-6.35520285320899	353.665241066799	-59.1257679166166	109.040880405047
gene-LOC117899616	0	0.914045658008543	0.786861550509494	0.362391387741681	0.0448018698706485	0.0537233699021119	0.285696769819448	0.424409270704912	285.881898589307	-1321.69686793296	961.72275580427	240.176992049693
gene-LOC117899319	0	0.00581018583652113	0.0890019161833927	0.531345613843025	0.0459987803929558	0.0951493219084407	0.0194642106425094	0.910624756841434	489.27739292073	1650.75582547121	-243.075169798867	623.887198401763
gene-LOC117899587	4.21728354936586e-187	0.916621801464158	0.120464490691654	0.404378225909073	0.373213523282875	0.56353136161346	0.277715650592155	0.775120195456227	0.244634805539414	-2.1614425630178	2.52551318229101	-1.03120101940658
gene-LOC117899598	5.46688314061655e-99	0.127239719778238	0.882710414724002	0.0122549422866337	0.626586735793353	0.849606877603387	0.344867076435385	0.968499285688444	2.04599956249343	3.26642816318677	1.68553759762732	3.45834435848759
gene-LOC117900110	0	7.37837016470543e-06	0.825565760916942	0.0993711853155134	0.606864526931052	0.0019866922125181	0.545278034856193	0.893856171622202	116.471411059938	101.630028757504	23.954394669227	12.5213539347586
gene-LOC117899548	0	0.000182971635922149	0.0389390449792769	0.833148855514234	0.28912945241914	0.815969945492041	0.594382576194214	0.866479412810497	338.371038202643	574.407586417423	254.5499691609	539.460945299947
gene-LOC117899508	0	0.943086782506007	0.590520911510353	0.962281443406378	0.495697785691342	0.660526836927199	0.868078865161689	0.083330494161756	198.75534291396	-315.625213203387	-72.22636653785	150.25888003202
gene-LOC117895842	NaN	NaN	NaN	NaN	NaN	NaN	NaN	NaN	-0.35539816857973	0.0931899112851534	0.341980746197443	-0.36878195934609
gene-LOC117899608	0	0.0203729180523221	0.511622080411319	0.753433349938011	0.676863145630632	0.199634990774136	0.847350228211613	0.142955375275077	-14.1598108741344	-4.18202135649713	0.0284517652312353	-4.81119969170847
gene-LOC117899571	0	0.0518283041628093	0.153150664086971	0.297268487228164	0.720907096983829	0.79832255424929	0.408810201045709	0.77978191160814	-9.51625500442616	-4.55900039964437	-7.75910630840917	-9.01555114435401
gene-LOC117899777	0	0.0328866615522328	0.677420252081071	0.540731087483625	0.567731712338895	0.0831524481525758	0.134044093323906	0.787532697972481	78.1959378771163	124.97769410114	-0.920601627758515	4.97414615765786
gene-LOC117895854	0	0.0340384079622231	0.499106583847159	0.641292164708529	0.252901779228776	0.228486161456819	0.363734312933932	0.542647806435558	-121.466098844241	43.6653380806514	-183.062006700356	-129.392827514878
gene-LOC117899579	0	0.395718629074621	0.2281501982844	0.846610185939355	0.0497288853513081	0.866036542426273	0.122833829754833	0.0801662825388455	-565.874530015157	435.078886886593	-168.01591683058	-110.183717592554
gene-LOC117899956	0	4.50196037815777e-15	0.856146215493978	0.21349646485038	0.0706688494521124	0.517956965621549	0.289798494676869	0.427579337123456	-4993.05988291961	-2526.39371627942	-3967.47063893136	-2985.29972912538
gene-LOC117899471	0	0.00472072444119025	0.235296620512976	0.145176116618705	0.434799607069627	0.0499106869478923	0.83690059019637	0.814785440592755	-5.26255351191463	0.488787601879331	-18.0805381731695	-15.8986056519021
gene-LOC117899930	0	0.000277381149204448	0.0191536079765803	0.185430148561081	0.00503548073294389	0.0603018565786731	0.00818608248378578	0.699404252643385	-142.336533418278	-278.067758762058	64.6402880025068	-199.328318114129
gene-LOC117899627	0	0.99835947071339	0.244017383064928	0.525459019375997	0.313742138741989	0.0586949810728753	0.133730449372685	0.368953909162643	8.15121814470285	-373.740491901636	236.64967667692	240.097198751453
gene-LOC117899999	0.998150750013397	0.999101554305017	0.999128137779023	0.999980397305113	0.99999670019112	0.999077350374899	0.99911785679776	0.999979095268392	0.293855787425363	0	-0.99197004365703	-0.909778050136297
gene-LOC117899823	0	1.97074738418248e-09	0.290545196724311	0.086500792267034	0.777596098196094	0.612581964042629	0.455299435637348	0.853856333980729	-66.9658533125317	-52.1843517245888	-40.8487599971109	-31.2468389091656
gene-LOC117900045	0.998821776088422	0.999558619231798	0.998966243294463	0.999655790237663	0.999565628357996	1	0.999597852200603	1	-1.74843561343567	0.357466560823209	0	-1.09719026139967
gene-LOC117900057	5.15849532699655e-13	0.000400370466752859	0.219030948416197	0.434606511175091	0.188704716540823	0.326843102381446	0.945036662189182	0.788781489774513	-2.59200747536652	-6.68676509191146	-0.659537100373023	-4.19887145384344
gene-LOC117899721	0	2.79320156881351e-18	0.431080597658001	0.132513769832535	0.619250124752133	0.625506050669753	0.79332412351924	0.889811796055479	-3482.88328119107	-3038.48623959644	-3519.10428438337	-2883.26888662933
gene-LOC117899771	0	3.3882243956234e-13	0.042677836679632	0.197297122242925	0.946244972586051	0.261072833605961	0.972086629905753	0.0454812050966267	-5260.89084740518	-2823.01557244544	-2227.76443416733	-3862.66724579392
gene-LOC117899796	0	4.69206260711479e-62	0.532401002817758	0.0230321656863164	0.696830778281632	0.798200303738589	0.457115300670654	0.705066897744307	-727.995541151174	-691.398771071331	-906.233447675014	-771.940886258141
gene-LOC117899989	1.42750160559912e-34	3.62105721816579e-08	0.549987256832019	0.0619947315951295	0.157361556926035	0.953251051980205	0.769129546295885	0.29575935018959	-10.2335346116957	-3.14621711734343	-12.0282056816723	-8.13225906724894
gene-LOC117895931	0.999011630352339	0.999114039559102	0.999105504025284	0.999212279812717	0.999248803788207	0.999165020715009	0.999298614054895	0.999214771306005	-0.69651872242797	-0.697344299808041	-0.030890253279065	-0.530239868480363
gene-LOC117899723	0	1.47981291643809e-06	0.353219994795444	0.707178363921925	0.319172604797148	0.592662125954513	0.694708255064869	0.949619485195029	-222.559486111723	-178.304005836077	-259.346242370159	-213.01523851521
gene-LOC117899419	0	0.0369097906411536	0.000638540551036126	0.431624080227347	0.0282625365427412	0.0747474618524579	0.287641347031581	0.252950575663537	63.2790345508702	979.476575497052	-89.4297105639471	174.156805164087
gene-LOC117899679	0.999532565469566	0.999999771572321	0.999837993080855	0.999851580161844	0.999999771572397	0.999999771572636	0.999851580187676	0.999999771572534	0	0	0	-0.0518178662597832
gene-LOC117899499	0	0.190512478101535	0.0406568788677677	0.0937455784370967	0.674938455141125	0.319966362097686	0.00443094809825403	0.174056816477465	202.524821189607	102.500898491073	-95.5292124559433	132.507699441677
gene-LOC117900101	6.33415548112498e-17	0.505619039505694	0.0262717234211855	0.985596148539136	0.606941099060268	0.733942574870982	0.225525324878456	0.0256195789984019	-0.734695350618054	2.90503768999373	2.64117656902283	-1.91035210982031
gene-LOC117900128	0	3.41022039336314e-05	0.010137139544174	0.634815667592108	0.539643933675176	2.47953123291367e-05	0.759997141799634	0.00336086844222404	-410.14209338406	-924.914444234767	-213.061442140304	181.648536374007
gene-LOC117899981	0	1.66792471860253e-10	0.904986201778377	0.0197460991662028	0.344808083696523	0.0554375536658874	0.298355633588125	0.000561099981641959	794.939126891513	14.9803669076937	445.256915440573	893.084397851137
gene-LOC117900068	0	0.194445205756697	0.12819891146078	0.0523185817845319	4.66375338513318e-05	0.000143353503150681	0.0395285003168931	0.00117723323696316	890.217752963999	-4174.90237364753	1126.4330375752	524.927796213267
gene-LOC117900009	0	6.40370999879538e-08	0.0146469102381067	0.026910033977491	0.0264200091841041	0.631392004246228	0.103779957409854	0.386595806926762	-503.186149690117	-1356.10687025721	-620.0831084493	-1020.66071170532
gene-LOC117899660	0	3.24301133626169e-05	0.171214454229693	0.626770409308565	0.0482107863934182	0.227317997348857	0.426437463999186	0.0405219968821249	-2106.31983121904	349.032961403998	-1668.00836210693	-1747.99555581707
gene-LOC117899668	0	3.69485398508474e-13	0.41025494536301	0.950480903081851	0.956866165558644	0.150637948119684	0.052108018991308	0.146856933644821	616.978100704297	463.275087567064	276.517453500774	446.353425703716
gene-LOC117895947	0	1.71640668207961e-19	0.853622887367983	2.53089353443721e-05	0.253969804484635	0.0552886658680655	0.29810019765552	0.922771972246946	-1024.71857401887	-1225.82311388494	-1101.01857629915	-1492.54491651931
gene-LOC117900051	7.72315042404064e-273	0.0517005345212428	0.37307577954881	0.622794928279283	0.774112754707037	0.747294539188286	0.358823655808834	0.062954804982163	-8.1221284142821	-0.117791609866032	-0.351661983497923	-9.1195611228686
gene-LOC117899807	0.976498503801347	0.999576477273618	0.999561063629801	0.997855293725454	0.978474038594224	0.976774901792104	0.976977201021938	0.9971981337152	1.0174859190006	0.287587713314961	-1.90240750310093	0.238383789824283
gene-LOC117899345	0	2.0242376948685e-21	0.066006717077199	0.422645676673677	0.137933229183347	0.322374230267496	0.00650203063219985	0.370568244973768	765.588783210837	1378.76798713652	782.301358647827	896.208166955069
gene-LOC117900093	7.42854282580627e-13	0.0320072357153702	0.455706161849998	0.441511034913909	0.774984200855172	0.0702266432971427	0.244856217847249	0.949481280810349	-2.94240248572227	-4.38735335909851	-0.647867237463891	-0.113648685882497
gene-LOC117899750	0	0.753207139854894	0.990609126554005	0.523770980920088	0.941733002654452	0.0272065861935327	0.168044122452376	0.637582541270813	133.204843255878	100.780058539994	-186.659251865354	-111.825528967996
gene-LOC117900028	0	3.30483476077781e-24	0.639556288505879	0.731535993884103	0.124922361003478	0.516665090500852	0.206277895016131	0.711366289470534	-4095.21697320637	-2778.8796283862	-4498.1084218646	-3452.21112424873
gene-LOC117899741	0	1.65676173186923e-18	0.44253488681433	0.26450263651554	0.950087883878367	0.987913577328864	0.872933191030014	0.760137133447307	-538.590161202656	-531.660865831413	-541.735256964137	-471.497663739741
gene-LOC117900087	0	0.111831105355816	0.423137282453365	0.387944726880834	0.184943052439973	0.98322545825973	0.227416692785548	0.719162299140885	0.4101133079498	-9.1964636281021	-1.7999597425414	-7.5559139446894
gene-LOC117899642	0	5.68373818546224e-20	0.723765896337649	0.791183237446108	0.600608872857149	0.180006979932039	0.0300559099174505	0.816529929234018	720.002045364807	940.44514067845	1102.63146897055	1097.47532059017
gene-LOC117899702	0	0.000787837912762646	0.967210481751278	0.175392864334335	0.432147185277342	0.144479353547363	0.446452950362964	0.10131186731742	374.328372926839	109.46607038248	41.0934004059432	119.379188382606
gene-Trnat-cgu	0.995971353235347	0.996414684544178	0.999907869511531	0.999992058903321	0.999928987626197	0.999699036373564	0.996677606993981	0.996243810028107	1.78569242960986	0.053884913883017	-0.495413313142036	0.546310972371566
gene-LOC117900079	0	0.00100604626402841	0.719933513272007	0.646576036938787	0.761351638880457	0.0811760658998812	0.556495393397795	0.373142377039699	168.84445040744	100.576788424319	22.34566961606	48.418851085895
gene-LOC117903827	0	0.300365593712599	0.451396135436749	0.305932108291398	0.307522386046868	0.112990710595244	0.655852869579031	0.162167857948871	862.186773511743	-29.17882204747	-221.156650675057	-106.382948244616
gene-LOC117903829	0	7.05566815147381e-05	0.00285450460776107	0.422180452212461	0.00842112485970155	0.231506730369895	0.00350456328210443	0.746748810977633	33.7381212929697	133.210665762048	-2.40428286887064	80.975901902182
gene-LOC117903830	0	0.108176761909903	0.748939429044699	0.716437632157065	0.787900387211425	0.186934972247632	0.321656712692941	0.807571085520077	4.93210341243002	18.4042142460437	130.90250075536	98.9742499802198
gene-LOC117903832	0	0.0568004521896205	0.444421190699985	0.914655844784605	0.027175963246131	0.346351658971305	0.857548310961028	0.0645729522066324	71.3803652389797	-405.554816773437	-37.8278496976	-79.76821034467
gene-LOC117898291	0	0.192872879814267	0.337540689984656	0.250471363259592	0.339989630618798	0.410618640153325	0.125568658960222	0.148870688709101	68.3592276977568	101.65665842942	110.970383184683	-77.1002908111968
gene-LOC117897853	0	0.281728063051672	0.936947793975225	0.569208703773547	0.175773805823661	0.234063584750465	0.711516262709998	0.0670108560834524	170.940966940797	-186.924872753743	98.6979581350533	149.70754101206
gene-LOC117897868	0	5.47773938745953e-05	0.382005970134465	0.963446629748698	0.654046375913754	0.483315291077314	0.0138523875523687	0.0124766628818258	10.5050304976855	0.889159468259532	5.64574736974487	12.3678206356727
gene-LOC117901900	0	0.000669983161173755	0.00348483451275395	0.129746764475709	0.998497153092902	0.11737585528725	0.956829671798103	0.113648330769905	-422.435275875423	-181.59332970789	-18.1720152389801	-199.124597467317
gene-LOC117900894	0	0.0256717473320646	4.85961813557283e-05	0.0291345521224021	0.233388043495497	0.546526992858873	0.650229960536338	0.00459261431449756	-23.4832790690767	194.26088727759	79.2890092657763	-0.462678654605384
gene-LOC117901461	0	0.193165241891797	0.0018381285015028	0.117492177126822	0.119838979387358	0.771881075526081	0.393724421628901	0.319122504682249	2.74455788327114	-17.2017645245775	-1.3335806429218	-8.00956511182714
gene-LOC117901444	0	2.56231673598537e-06	0.996489666158847	0.503239323371366	0.153290048037374	0.426897588797835	0.00199159492084053	0.738203059680918	-94.6964101934293	-40.581379981512	-49.2033560047152	-34.715886238431
gene-LOC117895966	1.06521487043366e-135	0.328693784477122	0.416729935603827	0.439013195152368	0.479533214754519	0.233562630581487	0.843890362989678	0.459793624283915	3.55348410396416	-2.96154238562676	-3.91723302130784	-4.61674118759189
gene-LOC117892711	0.255095036918207	0.638611063835837	0.574337835191273	0.247514711569252	0.378573992060892	0.526381729739693	0.759555753597806	0.791307858365378	0.01350451168834	-0.681554228530683	0.492745715322114	-0.19390662442891
gene-LOC117891135	0	0.0042146098936554	0.246167793144456	0.493205665200882	0.124981913879043	0.135540592392887	0.255162549368963	0.149290877669183	-12.0634869838955	3.40256407186936	-10.2695056369588	-9.57397322526327
gene-LOC117897895	0	1.7693056595756e-15	0.912303381841045	0.788448287702706	0.656488627035883	0.187107346773169	0.625842450561405	0.272381176229253	-412.361480306703	-340.306766280714	-426.329597154143	-607.912257219343
gene-LOC117897905	0	4.29796683572889e-09	0.969380692741356	0.693138499642374	0.376598988479318	0.868939925921238	0.902297278431185	0.241252270147378	1171.14096373458	488.845774132057	849.175087361857	924.19726549002
gene-LOC117898649	0	2.05198849761437e-14	0.0123947919507449	0.120454554746318	0.0168136635484251	0.417211756987373	0.00824115269396987	0.166286384640261	3802.9691536181	6301.2401487315	1602.3467491825	5886.47350116826
gene-LOC117898863	0	4.55361242924353e-19	0.542986693050607	0.354152588914078	0.875264072646844	0.573257190606647	0.350023152922196	0.00322459999493824	613.70653772558	284.5062225055	345.409452001774	662.099085493187
gene-LOC117903185	0	2.99209215937616e-06	0.0375200107456043	0.856410156231418	0.115950461309888	0.00201968690563096	0.322949914200326	0.0840925123327912	612.496885472743	1658.86604053142	244.187883067166	206.695825975805
gene-LOC117903184	4.19661901145591e-300	0.168158734132806	0.0227633556238717	0.381019145456654	0.129777143892765	0.0772820054046383	0.714829852572872	0.779273659188235	-12.0350992470901	-2.82318878722092	-2.31474815676884	3.01317104902654
gene-LOC117903183	0	2.91545034047455e-12	0.14020915566991	0.138957290732216	0.0297430470529702	0.986914936548584	0.46376896385666	0.834591833566804	-1501.60997743225	-781.440255664167	-1514.91810467941	-643.99484381993
gene-LOC117903181	1.47904972791732e-44	0.90914864552948	0.37919901215656	0.304637332156	0.12752491860893	0.340173105826461	0.105778943762843	0.199835168646431	8.66372687116	2.28584471215833	21.6808755971779	-9.34305007008422
gene-LOC117903179	0	0.7298350002049	0.0313357320936623	0.339773456351633	0.762799184099677	0.461557487201462	0.735417885571899	0.02562242238717	123.531057678428	-55.9078412992371	-75.9152487472855	54.1163640575026
gene-LOC117899100	0	2.23532294129422e-05	0.0114978964866369	0.308106507040141	0.0116096688557588	0.33788822991835	0.000283403687329626	0.660799321263468	64.3127498893791	294.108099569624	35.2579562819078	166.621109772734
gene-LOC117903502	0	0.340481355981899	0.000244131284601139	0.490903194325186	0.00292120777779967	0.106889045739501	0.0284770481531067	0.0907492045610403	-171.794399380723	787.91817859751	-170.784376289543	58.9889576714231
gene-LOC117903500	0	0.00352721380980398	0.000122906805050352	0.853208737409369	0.888254459385276	0.971000470537533	0.264455862662351	0.0388666105383242	714.482288111413	117.39160852117	150.174922730333	803.15607995317
gene-LOC117903501	0	0.00232983762667487	0.947746450026101	0.186912175695247	0.185893485452	0.448999289882841	0.761815540031531	0.0295450902885385	511.344809234273	-100.29807366856	249.96702117301	396.534600513137
gene-LOC117903504	0	0.000646958815160656	0.188463192835265	0.386025130128457	0.0212240736186207	0.246082814016726	0.559889769267265	0.132149053420026	270.19211888287	-62.2081604366367	226.80342162997	155.148896477593
gene-LOC117903506	0	1.86176726506241e-08	0.974540728405017	0.316790062831301	0.133546878100744	0.379678727935928	0.540021852194861	0.920528393990702	-2478.6912029239	-3748.41736861757	-1551.09884967133	-3211.55235583767
gene-LOC117903505	0	0.21487111321123	0.27844223781334	0.676275771148968	0.187175067933863	0.748287002824017	0.0300667486048874	0.106077774489977	75.6797989986349	-137.649533389958	-61.7714967680439	-48.9611748139885
gene-LOC117903507	0	0.0213255334333021	0.0965824337708585	0.853020772443075	0.232023066817579	0.517215366803124	0.271171456237641	0.146708409712566	-0.788048717475334	-20.6692225719457	-5.93547964977633	-4.64480030327593
gene-LOC117903318	0	0.518550876334868	0.232560074041325	0.377017939065199	0.910979185593294	0.480160404692867	0.58830792983482	0.802303280653882	386.154978992217	207.36719432467	-65.8107135124646	-46.4503157488125
gene-LOC117903321	0	0.0544710631614184	0.249011050066284	0.125117554395996	0.00144049330652092	0.0334898472003626	0.310898843507298	0.542618690434109	20.378172476853	0.742613278376567	7.10582871146956	-8.39225989282524
gene-LOC117903319	0	0.163002354986582	0.142355442029946	0.587161546990168	0.124349836276572	0.220229381930502	0.777826172238924	0.0740878771262186	317.168761038437	-310.477540618627	206.13804217729	269.98776744164
gene-LOC117903320	0	0.200415811288455	0.0476810373497798	0.803675769917979	0.673629303228707	0.852117051129276	0.837160835949382	0.447284886620811	-13.9417922546068	-138.734612071597	-68.6824361911265	-39.4821951262866
gene-LOC117894527	0	0.000770909730489002	0.635136752385752	0.55081197850828	0.322919868946977	0.85544439735752	0.0907066587009419	0.312361416584727	-236.698377265038	-58.352155279269	-187.319324076006	-163.914196630313
gene-LOC117901884	0.996756855669662	0.998532926179882	0.999999296819186	0.999988407196342	0.998546552733425	0.99853259429678	0.999997966229682	0.998542153310934	0.320025248516933	-0.325136709332196	-0.38297048266243	-0.36878195934609
gene-LOC117901873	0	0.0260467163904013	0.0196285777778161	0.8143465676212	0.384953456489354	0.0814218162962148	0.00348394617217807	0.610740814594764	-25.2980015278887	-41.6050968362006	-0.861452498704693	-6.75394409078302
gene-LOC117901845	0	0.00360888078466734	0.00512976410434818	0.470847191800931	0.571143624950052	0.00144575941553756	0.707236193547624	0.238195620906946	188.994010808044	92.1360968684367	-21.1487652544489	5.55133900659439
gene-LOC117901863	0	3.63931345157381e-10	0.0471745065311654	0.0153911826977649	0.00106101907349164	0.751477396869643	0.313436111983435	0.159775800531817	-69.8416333727305	-379.80704200166	-150.986036368183	-274.573380132099
gene-LOC117901748	0	0.813718761701422	0.104615101993173	0.884384926498364	0.0403777804988333	0.671230363377387	0.0623732854992253	0.557475147306202	-470.39803907782	640.854097867504	-455.33977073813	162.86039606953
gene-LOC117901822	0	0.00642265680164789	0.178144897162709	0.0274067810425113	0.491910412161826	0.900969522395486	0.221651777908624	0.3046523234307	96.6772444734291	84.1046039098132	33.3949978926188	147.60057511517
gene-LOC117900940	0	0.00203089313862476	0.137968249179899	0.716548358658869	0.157024440897818	0.0812653262820364	0.106344650355049	0.637276168151916	883.770658373586	405.296635690846	293.662324003408	58.4165899995041
gene-LOC117900980	0	0.00889850504204536	0.56117925052806	0.259523780399903	0.0143804165805622	0.235921623872245	0.308228611375812	0.510276380480189	-91.8482778257867	-239.07854093004	65.1256906105298	-205.50215510596
gene-LOC117901005	0	1.41179762821209e-17	0.019090215329211	0.510034424880411	0.0271075707937609	0.0322675110277558	0.250436582776331	0.851639711955372	47.8338495379564	116.759482871769	104.492926853853	162.672877919958
gene-LOC117900898	0	0.686354465120369	0.252961525679905	0.101872026558921	0.043589292664553	0.114220512247621	0.492560026851001	0.815020695117172	-56.0294366348066	298.61093297251	-391.10963063411	13.0457764002504
gene-LOC117900961	0	1.6449261158175e-13	0.301587623826315	0.591364152576858	0.510178672519661	0.388255893225852	0.582669599693109	0.159506674942394	583.56629446275	373.543581488883	323.87441321027	422.887498373603
gene-LOC117900974	0	5.32712180574945e-18	0.399606815491964	0.406147464096303	0.923285742462244	0.490579496550735	0.52075843842342	0.0936365621138391	-1624.03621084685	-990.21595786157	-1295.4637390991	-1887.25545922488
gene-LOC117900954	0	1.19132907281809e-14	0.932787372876577	0.898839968142883	0.564518862632136	0.407191511583005	0.906430262035673	0.266469959272133	113.545036062163	182.73284308077	192.728792180153	169.66956955537
gene-LOC117900924	0	9.30955110850937e-05	0.848717355926377	0.657382354677241	0.248927265078168	0.178485641409072	0.957011094712918	0.66516274612366	327.488958852394	71.6392536422559	476.22681742472	358.130786796837
gene-LOC117900987	0	6.41621272955579e-16	0.0488247192934646	0.324729898969901	0.0154251551194484	0.0482999634170114	0.294615307774158	0.635827498663636	-771.17849112786	-1284.27502002967	-447.914608552243	-846.918273407578
gene-LOC117890747	0	0.132961430464874	0.955610331947564	0.13760336555505	0.50295109466955	0.177717361786381	0.370397116381882	0.542070333633215	-68.2795640281247	-179.422392973777	1.02973076039166	-21.9096253248987
gene-LOC117895126	0.999343860331006	0.999873395669245	0.999915448607104	0.999863171183419	0.999875334945625	0.999875334950807	0.999611901743739	0.999873395662888	-0.0611558296327904	0	0	-1.34408261878304
gene-LOC117902712	0	0.00087454647398789	0.682107880372148	0.697285467880341	0.923895977197073	0.853412799442171	0.740197347484008	0.463414666289377	-33.1592264430684	-18.3411235261611	-24.1940128146369	-31.0745411777251
gene-LOC117899205	0.993605364530141	0.994097781534024	0.994980880121569	0.995615635874147	0.994677458732583	0.995192569432226	0.994378634820658	0.995866269172327	0.0295626122743267	-1.97237531838518	-1.20834652752013	-0.909778050136297
gene-LOC117895981	0	2.90849973023775e-09	0.254884635834862	0.0621916936917287	0.145327323525898	0.00329613769704097	0.0300634325079107	0.390469028054947	-10473.0897832671	-10396.5287870144	-806.321783794338	-6871.836593669
gene-LOC117899288	0	3.97215876317097e-05	0.0891439847294679	0.274641335427352	4.18028449419789e-05	0.0531105926989612	0.202138123392548	0.00157214632990829	1402.27463665632	277.63536492146	5053.54170201503	-451.463039215563
gene-LOC117898897	0	0.411024259839965	0.468120467740017	0.300482427352295	0.103480419102157	0.474970421047509	0.583800725198079	0.842593952856059	-71.3288746334067	2.77247482403618	-33.3425143024143	27.7160250878865
gene-LOC117899562	0	0.286527646674668	0.0209838736178973	0.609685954363999	0.0724759353455413	0.00444254125568212	0.539769752482254	0.301565320285832	-23.7525525053017	-136.237381255784	55.9229355700505	21.2545534058547
gene-LOC117899140	0	0.0117989963549248	0.393015572324473	0.157233877248488	0.968922122221275	0.990113436564444	0.290299567565171	0.710479471097436	134.42302150091	185.647822987532	176.6027781887	141.732364064673
gene-LOC117898967	0	0.789440879255123	0.539018168138493	0.575122080444682	0.38514062920098	0.191566409905621	0.366181240831807	0.63628590322252	74.7035193213305	-558.25063425158	480.640798597303	290.313731597578
gene-LOC117898573	0	3.85806073979546e-08	0.204959215330756	0.648457262737944	0.00723491370545476	0.513229663659508	0.213980847011442	0.534138307727861	-191.664020861263	-981.073709993454	-481.739097424566	-1025.37518342934
gene-LOC117898414	0	0.419923913432042	0.403282674229595	0.251365026065509	0.580209466429033	0.0346764086924472	0.744282789421146	0.880950032615674	54.1783882357599	183.088265864557	-338.98774598269	-279.02678736928
gene-LOC117898808	0	2.71014626332405e-10	0.000962803039083383	0.381858836322105	3.60100483194745e-06	0.371618669553942	0.00437392312509055	0.420738162957189	48.4997958298309	475.109652226608	47.5833236503884	291.549791864741
gene-LOC117899059	0	6.6296784322434e-26	0.473586209284828	0.119012951257313	0.0183321712650516	0.0202134234570747	0.295942507114703	0.00138349026711673	1708.20348599316	300.801106678251	1402.70357819416	1603.04836013055
gene-LOC117898219	0	3.79534886455411e-16	0.093305864216268	0.0575150235787968	0.129390256209607	0.0372595591323304	0.0047421462099884	0.463006976282735	423.68768602085	561.908824108097	172.89417857172	376.8937769795
gene-LOC117898302	0	5.79334060554226e-07	0.841454362970354	0.856175071281615	0.122245737029857	0.292356679804727	0.883480867020796	0.356508030021762	688.17494835735	158.12633526153	715.657601557376	576.028193963836
gene-LOC117897795	0	5.13899291014385e-10	0.124364687948123	0.187408508814457	0.0180726663250787	0.0643334853341005	0.0148126739194309	0.559225264808626	524.029221841816	1354.90145073499	258.668177668367	662.65439039935
gene-LOC117896382	0	2.05805669869358e-16	0.169333517341127	0.766149178141655	0.402778156159667	0.44321838420037	0.665485232312846	0.250627573381116	-408.230201561955	-348.974946565001	-238.378617632216	-382.386846055064
gene-LOC117903172	0	0.000214751910529614	0.0995419727783407	0.315216077355997	0.774477691923773	0.835858928820514	0.128333334886102	0.0848917208420209	-167.93698341574	-47.2223814996766	-68.5671681821102	-119.551883710338
gene-LOC117903177	0	2.99940131012779e-38	7.61628483781632e-06	0.305053160263232	0.0323757256744744	0.0266995688339024	0.0594622965509452	0.24978055487808	-428.414020678662	-532.780893162563	-316.794393084506	-344.91687306639
gene-LOC117903174	0	7.69585175193393e-06	0.025725872479829	0.481503762894709	0.5795524633947	0.00494140682847426	0.064624424455706	0.677262435171901	154.376313023284	36.9116121869797	407.984383137107	387.94806312985
gene-LOC117903175	0	0.102532816001957	0.0352574276208741	0.583855478518068	0.339951766115917	0.578763069266447	0.397411807769061	0.585131160309991	343.564723237497	-51.6059406596269	327.366418931397	208.010811852283
gene-LOC117903173	0	0.000448425694667545	0.41740831937279	0.684075556693717	0.0533230677479434	0.293984765455565	0.919993057898268	0.759731586314761	45.3082465201452	89.2047934139828	3.00586812569918	64.896191501716
gene-LOC117903176	0	0.36079263003131	0.0936162233702689	0.658202768523791	0.0453935766433713	0.000782940283647446	0.0909553569710793	0.90977178903373	-23.3964796949399	-127.74538701527	205.422606018913	71.0344616695966
gene-LOC117903170	0	0.00215860326234786	0.0375584322587723	0.369577071089406	0.00380894117057888	0.0491295769055117	0.0153710233759199	0.81566259980935	191.21216745457	1044.25782411944	-178.675887293937	405.284569917867
gene-LOC117903171	7.32591491920731e-48	0.61668878181605	0.542329842304277	0.177429660764046	0.822870816791271	0.848639213669045	0.83742475530124	0.243796277556556	-0.253102535955714	1.51745426218208	2.44270522155091	-1.29018523340606
gene-LOC117895360	0	0.0949367230728889	0.652296497407271	0.485418285151398	0.883620062818153	0.66529039052984	0.982509183274926	0.534020376338973	19.311645141693	28.4670894651407	20.726894136064	2.16531619239402
gene-LOC117895369	0	6.34529191284303e-06	0.712132910470868	0.310387189687824	0.178881066943073	0.695847915849005	0.750044736084368	0.131321904471166	654.125752548523	112.506680824124	421.62407406638	430.667998913584
gene-LOC117890239	5.79580530479586e-90	0.00848604986682624	0.153106404772411	0.801183335000205	0.06511777967915	0.166105041919287	0.0267157056311386	0.813213273988495	0.324086671083023	-85.638489073414	75.2412681120244	-43.3514436064203
gene-LOC117897629	0	3.69535849612225e-14	0.208840975318096	0.184461735305267	0.184857329512214	0.5038980116819	0.387672559192804	0.253010126241027	-383.765745572262	-364.326690518976	-214.871085923706	-448.739740271561
gene-LOC117897460	0	0.340280142845468	0.728918403122927	0.837422705945887	0.718253648780397	0.621513737675345	0.722454227524649	0.131766476069218	-271.645171632693	169.538939430477	-35.9990955257467	-310.317860289603
gene-LOC117903795	0	0.00284492060069664	0.867865890621842	0.231983044550919	0.892284814387666	0.0702104229895457	0.557401920460257	0.379024422258136	28.187151641132	381.8454549759	1003.04579151703	741.466111809257
gene-LOC117903796	0	0.696227700075204	0.0264878087583083	0.649371234330488	0.0218893992079004	0.00599285897944868	0.021533432072686	0.777106201943921	9.25667858166344	-192.010541487123	207.474400104487	45.5714851115201
gene-LOC117903793	0	0.917803087858997	0.0652866522428211	0.430011978410672	0.169377122954709	0.0374539184459951	0.887787094892408	0.641079815771162	-48.8232912134072	-536.09106933028	419.03705273874	146.807719828821
gene-LOC117903792	0	0.00836447884855375	0.00250445221983118	0.380919248857834	0.000938278328726573	0.142128441310398	0.0109538157715124	0.245525749248096	-34.6387722128698	1248.07147578404	-107.867762499573	375.899140171163
gene-LOC117896562	0	0.335295470932176	0.144948165969997	0.279106831879178	0.0763035178338925	0.812168458109977	0.011616899219085	0.712056501279722	48.2938071425781	-13.7286575697613	72.8018007646555	-21.1032489079354
gene-LOC117896430	0	0.009667456339128	0.146859474853883	0.832397874608633	0.208601948785249	0.233550315755046	0.632559752279056	0.698142018447766	233.538664266946	150.526689177701	151.959549196857	-18.0529347412471
gene-LOC117896643	0	2.54413467438358e-09	0.904821355928346	0.116280740485541	0.0306269990749189	0.667424990464349	0.379795123887429	0.512036471196951	90.6571748635347	49.623012465328	105.699510987362	42.7977249263459
gene-LOC117896737	0	4.89178619449728e-12	0.0245188347309671	0.0346843278072147	0.00135841220400072	0.166734390439371	0.137574899915202	0.0894022396011598	-115.97163980306	-414.170195626407	-129.215916004983	-218.272040516903
gene-LOC117903671	0	0.23696069515455	0.0974149824960174	0.716302744837891	0.13516124353314	0.10643257096597	0.137794652298899	0.732163573126017	-296.11133731576	-632.457898083686	389.957101247213	-241.661686404899
gene-LOC117903668	0	1.194141458467e-07	0.0724062264175144	0.427497491088212	0.453433141180863	0.671466819409304	0.149343299450215	0.455375192047976	1432.17968575555	1610.0310935909	864.690773661163	1649.44352688789
gene-LOC117903670	0	1.5758603866568e-07	0.612012208785432	0.70036672051213	0.759463162320906	0.778409201842239	0.572092478060118	0.198672354456476	-67.6977196048332	-34.2136857349668	-34.9706460609345	-52.6365173789161
gene-LOC117903721	0	0.180378849626385	0.137204255338589	0.545401770577843	0.266929378876977	0.287440183119789	0.0448792729896587	0.0450744362526862	-19.8088533561915	3.45342814789583	2.98209896808013	-4.94172916656173
gene-LOC117903722	0	9.00428988236597e-22	0.276878412939898	0.65659879657161	0.511222049455354	0.0498192474993251	0.930600685521055	0.455720069210764	-723.619436100906	-654.678037834537	-962.134674337836	-1170.69831212212
gene-LOC117903723	1.39682044503118e-159	7.19569193849745e-10	0.373220341882627	0.889625558952292	0.739702897415683	0.184129204278622	0.476317033538083	0.371353790733346	-11.1124689219244	-5.87468220139599	-13.919450306531	-12.1436564889253
gene-LOC117903718	0	0.718481578991825	0.107938407479548	0.816738865636049	0.650599867235362	0.0726887808719669	0.0428888000819866	0.474515075522937	27.1802314035064	93.6493264192477	-45.439496350754	-60.8112576244021
gene-LOC117903717	0	0.200768590663005	0.8167853716394	0.0585018619737034	5.59078720439604e-05	0.0547240976999065	0.03386788533503	0.40248456866649	-49.3093963000736	238.511569690866	-106.848989823623	62.3886595889733
gene-LOC117903724	0	0.0528610542696589	0.45710350434702	0.511464149744859	0.0433305358965509	0.0780398365819324	0.760437557702746	0.716899787769545	217.39511371464	-181.164279456087	461.416890313367	172.929012991323
gene-LOC117903719	0	8.76944988679265e-07	0.0514451753557171	0.901374834591542	0.0973728684205137	0.729287965605844	0.397176412105927	0.436365431824259	98.1624278735647	41.0475404298293	71.75288540744	51.1736168585634
gene-LOC117889643	0	8.36990160888996e-18	0.0690861699872376	0.731664751770201	0.120648096339633	0.145797369070401	0.79751804939415	0.27671342307224	-147.395971519006	-122.141733628463	-137.473458135458	-58.5655226875164
gene-LOC117889641	0	0.756066571536326	0.410802769722721	0.359490736016618	0.189131253518265	0.00341959175188432	0.251012895514861	0.608930904782433	483.516532155497	248.806135178648	-195.242592447647	-838.64336580586
gene-LOC117889642	0	0.00238505454072963	0.953908392399808	0.964470647332837	0.485869505693138	0.858498402587808	0.82383102598633	0.859534587824936	-27.7227533369864	-39.6128340721877	-27.209253615957	-48.6386642364127
gene-LOC117889640	0	0.000202632407476509	2.13768181356862e-07	0.0614323997358337	0.532574413712959	0.18502228795196	0.304678005474122	0.0338049134591237	-129.64786556532	11.2022953236742	-99.0671888710684	-212.412152209532
gene-LOC117893728	0	2.52595065072644e-10	0.654707616545246	0.742962548434028	0.404546333840392	0.767195009655006	0.67943954236686	0.113179570287084	5431.53709865965	2311.86364374315	3743.82228627771	4922.15569748522
gene-LOC117893736	0	4.82666846343959e-07	0.745674099555447	0.282682620417677	0.708272585901366	0.495305685973886	0.903373703734344	0.644558729758479	-1019.60697124126	-1545.35183857896	-1506.42527299056	-1482.01308770023
gene-LOC117896405	3.67592998086183e-26	0.630799439120293	0.0677736691552214	0.170251885051278	0.266286899270075	0.550359988478554	0.969012986368172	0.331157986529146	-2.44572490676395	1.44975492755754	0.762227500455801	0.646798078721323
gene-LOC117900463	0	0.116928201913656	0.00772983793637935	0.234436390286128	0.400970136416708	0.961509676265729	0.372997351896172	0.107359027469195	-88.076675096851	223.013785498516	167.000309516985	47.7753003844714
gene-LOC117900471	0	0.229620605927978	0.390010188462844	0.00479994393980879	0.977221006777162	0.3623534434627	0.480862905523976	0.831466177326699	-9.79371348877197	-12.6468926555522	-2.42180344552997	-0.225245595782127
gene-LOC117903033	0	0.442540895350776	0.963402677825558	0.470828386741127	0.413611363954565	0.759086526799809	0.305120879149536	0.393304876753669	-11.8889095018614	-31.2103189278761	16.374616842919	-94.2012620300873
gene-LOC117900364	0	0.063741046606011	0.190231787547854	0.861152315294135	0.109092686257152	0.00416052758559574	0.351085517170934	0.583930185512286	33.5323350652976	93.9801577085423	-26.3956936350397	0.499673639686989
gene-LOC117903785	0	0.032018538697416	0.357053933098104	0.0105803203363642	0.0509680568627269	0.71095886259941	0.594112312052667	0.121920786596698	-1286.4683958145	-1971.62677564793	973.23467320776	-5970.6830877995
gene-LOC117903768	0	3.18673662304721e-05	0.0204155009915969	0.0898297977959815	0.3447362662339	0.469110608171327	0.73393968080272	0.087844600158953	397.62603967815	319.28860374063	52.1608787252198	440.19465558794
gene-LOC117901331	0	4.69307290317188e-07	0.960397188435866	0.843760073102285	0.580585345565135	0.251700927867002	0.948459022427767	0.301372532573961	-1016.06694295235	-496.503431163273	-1120.82893691973	-1314.01310115607
gene-LOC117903846	0	1.45077496294769e-13	9.4450218568109e-05	0.440524472284058	0.25469391030044	0.0224470994652001	0.000705833010579306	0.409805883813856	1533.68741654923	2749.93868661672	978.933910339698	1180.39490369788
gene-LOC117903871	0	0.264404640514964	0.00878564942764027	0.627344120432346	0.0436161099646515	0.339805527341392	0.317767072532009	0.0932136240437367	267.332839606317	-217.67079910673	159.02490146684	108.375189566123
gene-LOC117903877	0	2.14732223371937e-17	0.113692847310411	0.508173807752111	0.0386011980595275	0.406886296780851	0.884689737461705	0.594074696856636	-207.083001106013	-278.650917975945	-233.091947393998	-382.166270147222
gene-LOC117903847	0	0.691885389576028	0.413896239091001	0.620787039062962	0.216667558034438	0.298016013926455	0.373359771457	0.843879639812068	-221.086026709429	629.423210420399	-700.667392067706	-127.972060607509
gene-LOC117903859	0	0.000110577528751185	0.853875321008967	0.0132379567399977	0.973900746698101	0.101165400575528	0.642803016243103	0.953947483980196	279.947030700663	292.664460063294	113.31741567637	103.275419712413
gene-LOC117903851	0	0.000145350230954519	0.694006475819381	0.641285675906757	0.245177415858611	0.789038704091349	0.0805686392648057	0.554309609857426	94.7830260040446	258.196070990472	127.816701331943	166.50719114131
gene-LOC117903867	0	1.41238884006154e-21	0.00102799064426188	0.332069097102665	0.920375284445101	0.758904573620949	0.519018564523762	0.0545922239514707	369.855027956783	488.961713225536	553.303804857138	304.385586211072
gene-LOC117896414	3.49802660410055e-05	0.0182554590220923	0.207539863155932	0.0572931561941112	0.224548941800087	0.363053632163776	0.425243428720794	0.793247221667066	-0.781779361546843	-2.90132631992273	0.0201791066260815	-2.75593611748154
gene-LOC117903848	0	0.00018100556628123	0.860835678048841	0.340829582025723	0.296304453844772	0.0603950228274633	0.655075374543748	0.768894837913145	-8.31294638933466	-44.536587461856	-68.9779212330406	-92.9189191181943
gene-LOC117903874	0	6.56830175214473e-16	0.694977229235239	0.00212458812939789	0.0406728265883855	0.108833475515637	0.00170917711296023	0.00971568396043203	711.859933440537	235.142802921246	247.862136141053	323.666893749246
gene-LOC117903861	0	2.55723933805793e-08	0.490821114885739	0.825745584811422	0.877548448617365	0.739966967127079	0.0260230323648641	0.852539017742713	-362.780870087583	-396.510862215883	-333.654202040118	-377.033856349427
gene-LOC117903862	0	0.286526422831656	0.581311515573121	0.539998173542993	0.805517328320048	0.240957752351906	0.498469139776047	0.240416179583739	269.096733980197	99.6274351214633	-150.30166907535	87.7663632356498
gene-LOC117903876	0	5.10428468897321e-14	0.43524582327662	0.203635556405116	0.475093511708978	0.985519562530714	0.795745019490903	0.740772562525474	-1501.80661115419	-1588.44978494612	-1558.36023149303	-1840.4404783813
gene-LOC117903858	0	1.8500576898353e-05	0.655877693460173	0.870063813405808	0.239118804563027	0.957441408121626	0.454000886472351	0.338185022828433	-5853.28113025278	-1951.19485902773	-4330.77177990787	-3631.84820143473
gene-LOC117903879	0	0.000455609539613984	0.480243970201032	0.730781021380479	0.990303825241088	0.992600529416634	0.608572590798383	0.930570346474613	-78.9413112495013	-85.1971865267671	-85.5476536844124	-86.3647748480479
gene-LOC117903852	0	0.0124653735668379	0.072936041036395	0.443734743429955	0.0783344085345123	0.41714215108173	0.415431208855001	0.18684200941693	-1199.39984844415	383.301740184183	-996.340093430215	-788.470672501279
gene-LOC117903856	0	0.00630004372787921	0.364853070210211	0.405429171747622	0.501597294865041	0.187545094925504	0.199230307216328	0.516657081077737	-368.612700114583	-13.4884909836128	-557.2118955047	-544.232983942939
gene-LOC117903857	0	8.60805097522107e-08	0.0878551805709199	0.277291418170968	0.00375041524285304	0.397737051539352	0.00392011851130394	0.998510037406137	391.213898993157	1346.61946207641	201.807811517117	921.409840198926
gene-LOC117903854	0	0.0593846810034495	0.352675825050841	0.0482874712338529	0.002863661275387	0.500127606026426	0.0757356010289486	0.00831634162340807	336.259173295369	-208.28303615465	137.251185149697	102.326368500343
gene-LOC117903878	1.87183029165301e-107	0.27188472650579	0.0707482001190137	0.955090902904629	0.242270774598018	0.308741137735361	0.213208849113419	0.513952435998869	-2.53981816664972	4.23639156914784	-4.41021508092596	-3.03443195293625
gene-LOC117903869	0	0.00197838146202684	0.466756570260152	0.751836836623628	0.28964991774808	0.160878713937219	0.920660611921004	0.99481922095567	-24.2839685104864	-104.131149390837	-131.845236845304	-208.304600179587
gene-LOC117903864	0	7.7905490242072e-05	0.985720347736298	0.459803339666281	0.971536694095765	0.840819811566765	0.344065332301595	0.766477515568934	-171.45926499196	-161.248207352823	-171.186957852483	-202.2735566665
gene-LOC117903865	0	0.00844943841012467	0.000105600434080365	0.164050060113517	0.240511229418306	0.230592209261682	0.000563126982950593	0.509106090931951	54.3099968257877	-8.05538244332706	76.8264655612591	60.440798233863
gene-LOC117903855	0	0.030039150650166	0.346517843050645	0.460410819355905	0.0232579713853979	0.135452037748376	0.352556247635012	0.173749607855227	-1.27360787975613	-393.169603385264	7.57426802197324	-92.5091206397635
gene-LOC117903863	0	0.51268717746083	0.120140598978521	0.711815600823528	0.000483957383542367	0.00104383678058031	0.561272991045393	0.966335376826795	-10.6853573158921	-163.02037255833	144.535794298866	-19.321045234318
gene-LOC117903875	0	5.76549721070749e-12	0.106634546351646	0.915249816590366	0.0126240783621858	0.392392698011196	0.257233102874733	0.562031431237335	-64.098775569804	-162.856384995225	-125.141380170395	-163.445940732763
gene-LOC117903860	0	0.0350713303100353	0.0145933449967857	0.555400906304234	0.0086830107175951	0.0844655427682793	0.113435121945039	0.560953772247013	-79.5977707843658	-809.69765218783	205.666969807671	-294.040743383124
gene-LOC117903849	0	3.06197255960877e-31	0.000586254721583317	0.257334170697766	0.0313086390855567	0.12508263391438	0.0375764467550788	0.450977204889339	988.171935583297	1461.20954914044	619.845244663274	1176.42207274561
gene-LOC117896434	2.80177079397195e-188	0.000470166248094753	0.859581665747222	0.994519601603377	0.412825470324422	0.682870113115919	0.0901732504371088	0.463804082407565	3.49484600730111	8.35330569786597	6.61157324160261	9.49172344297626
gene-LOC117903880	0	0.000134514126463534	0.44819932794233	0.716453455598973	0.552434047752608	0.0242424708263439	0.238680542682934	0.110313040297267	54.1969522639031	38.244624688967	-4.5395379866697	29.120967341323
gene-LOC117903850	0	0.537150051302561	0.0366273762329993	0.0733471076110669	0.0452784144178693	0.687327156679411	0.00015130864905287	0.447319878748253	-4.23697519513797	57.354129335365	-53.4833880043817	57.5495115198177
gene-LOC117902848	0	0.181989269465207	0.860875166624032	0.884010077481195	0.287127724418729	0.0125382114285452	0.61016611667274	0.0902441701959138	-15.0788680807793	-96.7759207332803	1.49626369591132	23.4770559688261
gene-LOC117896474	1.46772210820405e-11	0.260058171275229	0.54282200282368	0.701049641740447	0.782478814364931	0.466666583123665	0.809766668891577	0.651137092331444	0.240044561185807	-0.91240933340087	-1.25574355344918	-1.31206664246497
gene-LOC117893549	0.418270087289886	0.683071982176597	0.329238337647871	0.940004932339049	0.141315087689957	0.194956550426266	0.328836721112624	0.686376582246734	0.258869418884143	-2.17722359999951	1.25856202934558	0.266440940849581
gene-LOC117894881	0.000351004114924197	0.747056695989758	0.192038066584245	0.219569690726775	0.255383596653487	0.00767347153392733	0.68501098519175	0.474052245850953	-1.77835073071022	-0.884366435707002	1.25309328377401	3.27837560281911
gene-LOC117889845	0	0.000292303325019221	0.000649418019809212	0.557956033060617	0.0250539313926668	0.0505283888001627	0.158844848909676	0.488853568755985	-142.844541232073	-391.160169038233	-6.20119996561334	-157.71004166792
gene-LOC117889837	0	0.871141934443126	0.0387062675999684	0.557904205165369	0.00994541041111298	0.225427893566099	0.522803695087288	0.264382958608632	2.33431696957018	-96.9020298014511	177.243998780323	-86.7860517518385
gene-LOC117889821	0	0.865558758561283	0.91461336903464	0.479638084150829	0.47222688244259	0.532281975334585	0.598486201763423	0.954895399440893	-33.9370204898769	-381.874365089973	332.979893133794	-84.546483668164
gene-LOC117889830	2.16313799372637e-220	0.00644618403667467	0.457515205003012	0.893002286145961	0.800058123793708	0.618434865655188	0.655360381815473	0.609171404154335	-10.0117178687242	-5.67729194659064	-5.25657760185163	-5.8088204752727
gene-LOC117899125	0	3.5812194154695e-05	0.346083850838402	0.415666720907356	0.00483607349858698	0.0159109370660318	0.646200769142321	0.066674352129352	-92.8062283478434	-119.921319545741	56.7837226063243	-100.814707349134
gene-LOC117896533	0	3.88088791898295e-25	0.701483921662958	0.344787989690416	0.897327470616749	0.323667616268588	0.827402695892007	0.250891558515814	1807.12131600167	1350.20550011815	1698.32385022325	2026.96115840316
gene-LOC117893897	0	1.74116279120633e-07	0.0631934324969377	0.132895567282528	0.473521520318294	0.458396662747593	0.535594785239614	0.957803938193427	-2138.87839332626	-2445.16332845291	-1577.2226940388	-2080.45341753867
gene-LOC117893703	0	6.86149416648604e-18	0.85255874276705	0.0538537391939566	0.109074196689671	0.573336673368225	0.386936151866968	0.194816876039016	-953.871174520622	-1778.72301371754	-1196.88219918154	-1302.45456083528
gene-LOC117894232	0	3.47337732649929e-07	0.201650966919239	0.497714955061566	0.288657404701486	0.265887146029962	0.823545390481976	0.736923321650822	-98.629948247471	-117.888055454833	-47.2692103264637	-94.5774543857053
gene-LOC117894141	0	0.167377224117129	0.395582650975504	0.141386271699414	0.762380838447962	0.0146348698788502	0.254966610682824	0.107301773083423	-197.302095584001	-83.0224483444857	114.247184097437	-33.5123835999177
gene-LOC117895425	0	0.0243892077581671	0.191933915197815	0.322091796912215	0.101587404687964	0.0738991438285731	0.0716382113009991	0.905623276317007	461.309057324669	1203.81935329967	-282.139373493071	361.26913843481
gene-LOC117895510	0	0.00586208104091043	8.28725091284497e-07	0.665895604446057	0.203309745646583	0.082276682587388	0.014829362104349	0.424389746537544	51.6767239436754	193.229063520616	13.1465434445869	40.1165536491403
gene-LOC117895467	0	0.0738941765575302	0.0622738174603379	0.92429349106572	0.0976068720377604	0.189793419536647	0.0574061068219724	0.332764937173835	34.8569898556934	452.781827361223	-18.5214812976533	75.2568459546801
gene-LOC117895458	0	0.0918428581734988	0.386750220387212	0.874283122055396	0.0391816291786551	0.301820738986734	0.421707930540781	0.319940885249096	277.961922085177	-20.34003716707	84.0350743514064	-23.3680950712069
gene-LOC117895482	0	0.000107345246343077	0.000642178770585065	0.363540714557389	0.00018736099551996	0.0759717695420958	0.000258124866399958	0.810146450227897	108.29113854272	604.110330873674	-104.597259251814	336.857532238306
gene-LOC117895475	0	2.49236693284143e-11	0.847298952228377	0.222358430955393	0.645342584435887	0.0135480128388779	0.869143406304727	0.142852151563847	-83.13550334661	-31.2158759882287	-104.398879953519	-128.252178408989
gene-LOC117903558	0	0.000132376316825377	0.977784038980667	0.378739851377801	0.73886901845734	0.961810410639429	0.685827301452249	0.464900105797405	-12.793342212315	-10.0200471082106	-7.31032732448177	-13.7512623622166
gene-LOC117903527	0	0.0245714718889828	0.206365252635287	0.303115427902717	0.399161748705586	0.784154793274677	0.875398976114244	0.487225887274542	-228.632121689027	-31.6796208301573	-190.679700681819	-184.913952709568
gene-LOC117903543	0	0.01460626863298	0.0234940667311451	0.671591932791502	0.0108077377636728	0.0687110532217238	0.00924782383894308	0.385969421554511	72.4600910929571	825.260820784363	-105.382383647754	200.917610638
gene-LOC117903546	0	0.0103149059737357	0.353907439686992	0.528363367461779	0.111502474085874	0.316339528222838	0.416641816376031	0.67537981544145	-1156.17332341534	-3876.59707468447	-287.816600628368	-2008.9126200767
gene-LOC117903539	0	6.9020884340275e-07	0.825767430686111	0.201197881330365	0.189931027048747	0.826148936136218	0.585505801263768	0.515352625895733	462.986367377543	203.660987583264	334.204338202047	251.236305132017
gene-LOC117903544	0	0.605514356874754	0.62317540013024	0.505370461647504	0.825598876279555	0.718546798261699	0.754967175064818	0.549069211662349	-31.1282578183473	10.6618307179901	-3.77561779644657	-103.632969790059
gene-LOC117903555	1.23309690917128e-244	0.000608917292448851	0.391262965381988	0.475071454730302	0.982733063493058	0.0970595871059053	0.698788429579227	0.151164554455648	19.2445149643604	41.7848625036273	11.747784316219	2.5531399312976
gene-LOC117903530	0	1.39095492277146e-11	0.00492685555105488	0.314023612722414	0.0122381324082656	0.0801121968599176	0.053701401767909	0.369436699814475	1557.53873160537	2945.1866569599	374.037206365304	2122.74951070148
gene-LOC117903549	0	3.73139479443325e-08	0.317799535325677	0.920805178346377	0.667832467246345	0.57440131930302	0.181717353060929	0.558752814218269	-1989.98346610906	-1650.04445761586	-1867.8423424277	-2607.59085857458
gene-LOC117903554	0	6.05531040947197e-14	0.679615531984706	0.755162334434021	0.691862046412622	0.0294351770932467	0.295803761730075	0.124138325438438	246.10387395924	110.680747493426	279.691619647508	360.676876011653
gene-LOC117903535	0	1.17521443928641e-05	0.0160146676579318	0.639798429055514	0.0525710031012333	0.17637496012288	0.000357066001459437	0.6771668935487	743.455902330267	2148.87791688059	352.713180525539	1099.68373898996
gene-LOC117903534	0	4.74478303347918e-05	0.124542107381582	0.247441747289084	0.0726272146778751	0.080575420117304	0.0874490784679204	0.683217933050709	695.670213691853	1366.73609453767	-1.99936534161998	720.800928540326
gene-LOC117903536	0	9.23490260603811e-05	0.526899284713862	0.326550579077277	0.614881562118801	0.747467028889499	0.0235871852195092	0.0133748389575752	368.35631412444	138.520323529177	30.6391598739865	381.573236242763
gene-LOC117903552	0	3.25257535012367e-16	0.574253007399879	0.0303242916048168	0.374099704004639	0.811915645920608	0.337585239525247	0.538148969268878	103.203924978474	116.252552504163	87.6973730423873	116.500920851819
gene-LOC117903556	0	2.72365993936981e-22	0.11536504768119	0.502490651976806	0.798279526300191	0.25377626130055	0.18909019577995	0.0425188200856198	367.971069384296	193.047550731087	290.230685812527	398.70429283269
gene-LOC117903547	0	0.220932145410027	0.859519795072204	0.808741249294206	0.947607308055741	0.457627695499124	0.771198971174909	0.269395024627362	-113.613675699147	41.8630866135402	-59.6609629356169	-230.435927914244
gene-LOC117903542	0	1.56413825612023e-05	0.000355929457302113	0.00998175834820715	0.0705049868067457	0.853399817652727	0.0121406631167244	0.0451923632809044	927.362029944593	32.7935505989435	450.835541824311	473.149464737693
gene-LOC117903557	0	2.01098670327256e-05	0.000552494942271216	0.548604860948428	0.170259745093095	0.00639915113705824	0.11508065081747	0.352692480270306	106.355235559319	-18.251548028533	193.57388061703	160.646460643889
gene-LOC117903540	0	4.88502032954008e-15	0.503080995687157	0.197465201270059	0.0344655239278055	0.867174597056297	0.0786948781311371	0.60427923197207	-1861.49028222816	-2631.17565027469	-1671.71359679371	-3107.24766555019
gene-LOC117903537	0	7.82392713118044e-11	0.543003561516402	0.165814817985461	0.590273525661352	0.5607680562545	0.398953115071551	0.34325464842623	-1568.39402519377	-1339.94235637197	-952.447735930719	-1553.44409549596
gene-LOC117903550	0	0.404523206415667	0.128973141301073	0.353443558912207	0.523122567098173	0.703828933271848	0.036292258796727	0.221537297580541	36.1541795332613	11.6445788258759	-31.4059687281109	44.7798056731201
gene-LOC117903531	0	3.33055237566297e-06	0.00548125496531221	0.546414819393013	0.00223994377452072	0.0402954830341631	0.00498770479664951	0.521310435555314	342.61440995623	1738.87577975109	22.0364236127264	663.348872950826
gene-LOC117903548	0	5.62402659478753e-05	0.929301753998529	0.937982641992442	0.443300026548982	0.727537011205492	0.582965204048042	0.687254132596784	-793.824182264967	-650.641933939463	-786.79888074842	-423.828133338553
gene-LOC117903532	0	1.38964590106822e-09	0.0728993264392688	0.846911070385987	0.966045185769078	0.323298360897424	0.910965789770836	0.639961175672028	-465.73302259917	-438.184563643271	-558.009827425073	-731.535447458247
gene-LOC117896464	4.03710506593512e-35	0.631315980458475	0.270425470578645	0.699516766755261	0.47220414348806	0.864944198486831	0.783070692248944	0.227342623602663	-1.77289039577916	-0.200258896995756	3.02565161838352	-2.89898172822032
gene-LOC117903591	0	1.80500637290552e-06	0.478028217805375	0.625625524858909	0.0473427494914283	0.0106738201521553	0.021584000562897	0.136005680029196	-325.410356274089	-832.680997349473	-138.732379038083	-217.705703089357
gene-LOC117903588	0	0.000714087452917269	0.00112401858237366	0.0441990627064885	3.47162658308699e-09	0.00559402449068249	0.0949727630267056	0.2085691403588	-65.28412223347	-393.972433393993	279.275791743777	-301.54219168956
gene-LOC117903593	0	0.0893502265921451	0.378975428500026	0.50053201071458	0.796417603892831	0.00388219614745266	0.492615196530896	0.811963950926867	-230.61094484518	-275.76976627327	68.1031657114136	65.5265309637734
gene-LOC117903587	0	0.0152453438777379	0.033063868848614	0.619642140135969	0.0292063018263033	0.0272168025484329	0.525900082024871	0.529692192595812	184.86466734456	-147.595744150534	367.179398303247	171.92515385946
gene-LOC117903589	0	0.284031725597957	0.18911449108878	0.85685991712212	0.288767777907246	0.896522845903731	0.265505017074093	0.93454641463164	-27.4581566462485	-1.09155429119468	-23.9579328076575	-0.201455808562855
gene-LOC117890078	0	0.235116237249328	0.00777738288530802	0.556160140498829	0.0246380233082131	0.744694891220417	0.61591763864004	0.118931889331061	-0.612323150534039	-4.65032703725193	8.11903036470643	-16.9175603309464
gene-LOC117894420	0.999182386005388	0.999698955514021	0.999197797096283	0.999709815316168	0.999719220878362	0.999707220773266	0.999708361124342	0.999710955548251	3.53794015847048	0.411351474706222	0	0.290254857120794
gene-LOC117903081	0	4.47543351731451e-10	0.0871307595335301	0.850197849936886	0.456961712855789	0.551137836836466	0.973593772971894	0.518796176866295	585.322839638702	422.766768319384	566.853543423434	662.488718713823
gene-LOC117903080	0	1.18914382936364e-20	0.0573994016222617	0.849519309817317	0.47427871820123	0.623876137532885	0.165991419890962	0.523785706991267	339.971095885744	628.167990914192	497.924422150508	529.928434523596
gene-LOC117902961	0	1.87972197679245e-11	0.471555755453138	0.730290330255833	0.9524421148953	0.810686341709012	0.913356362972264	0.848196666643626	1648.17096638214	2012.07261946595	1955.62112390408	2056.01064145645
gene-LOC117902968	5.80465930572863e-144	6.34653493940333e-05	0.858193201225529	0.835532935649481	0.830984571486656	0.095463194083477	0.346618335753341	0.119494018404127	6.76573385190196	2.05664957551397	8.22232011251096	13.506686575338
gene-LOC117891251	0	2.42264206009878e-33	0.71294505695386	0.720523587256102	0.494614869154158	0.111110282274143	0.469687041674456	0.697147765817575	632.863538339951	600.395064223477	826.480400680071	771.628153976308
gene-LOC117896819	0	0.0190673603816825	0.0441224560863881	0.822607416815266	0.253994980864519	0.205459735082751	0.924517357017407	0.922124008871946	-21.5366579629627	-0.41745244070168	-50.0351907421486	-28.9905788807617
gene-LOC117892006	0	7.44754132539984e-09	0.485736481815556	0.005563415399229	0.0741689080290297	0.542758292493178	0.505206310055889	0.0531248711483337	-37.8259134957469	-41.4545836624693	-24.4478639726668	-104.169006522303
gene-LOC117896872	0.00158728437406519	0.00130487240476708	0.853692891807504	0.699226400634743	0.548596798196726	0.574450488881963	0.691518798148034	0.533681996575642	3.15780341414704	1.3779236860575	1.52274109709912	1.88823378735967
gene-LOC117896882	0.0143490539089217	0.8268006464194	0.355612500385351	0.510217576349288	0.0155298075578342	0.356589116118885	0.657685301295903	0.909222381614629	-2.25984026125986	0.930658867176313	-0.945080022881059	1.56170052891245
gene-LOC117892104	0	6.06951292652801e-07	0.000236389611347283	0.397844497214858	0.000752732180000855	0.0797494870272338	0.00744797877566522	0.408501823480417	229.062728466753	1428.23117292694	70.0198161679234	619.718358828633
gene-LOC117894033	0	0.00878773663844055	0.0058815292910688	0.426299563691862	0.00879277758209522	0.234133642373996	0.0030301232701758	0.431790816061563	21.9424031960277	538.97356581437	-26.6776851700934	203.89905158279
gene-LOC117896065	0	3.05810512970341e-07	0.118083296754536	0.100845416303064	0.810053014765574	0.00108014438568483	0.668583148876899	0.423249477672143	82.9782857867635	19.2408259236001	222.193134806757	226.58053724701
gene-LOC117895990	0	1.42712968207711e-11	0.00787318611949943	0.195401454774052	5.8732564380838e-05	0.104138261696823	0.00120734454084549	0.560042331956309	183.711389955667	921.084022148788	93.2030373425439	461.221756599021
gene-LOC117895998	0	4.51280182054169e-07	0.0498752192604946	0.285225277913794	0.2257235489559	0.0317932011656084	0.130899643780025	0.760280017153156	567.970211022187	1061.69936737936	200.722870791434	418.467039620443
gene-LOC117896041	0	0.610406273083503	0.406879216447734	0.10327185558667	0.789607720701916	0.819704885725725	0.685809682187372	0.396027442827928	-1.05984212627949	3.18512683136256	5.3036108221993	-1.22820043071039
gene-LOC117896052	0	1.98274794111194e-21	0.388819689513527	0.309081764590019	0.565098849444975	0.426948558104162	0.547002879460186	0.788889279477904	-67451.127162342	-54522.283953879	-55225.5210319067	-51006.6533524734
gene-LOC117896110	0	1.79445517299208e-06	0.302509338696521	0.229270382329656	0.788084259516481	0.806512185620646	0.612438116535826	0.137565311539615	369.879921652713	253.170697554407	159.851693503777	375.302619859086
gene-LOC117896100	0	0.0259674157641121	0.0894944065979457	0.10075342592628	0.0497230487983195	0.17094303736522	0.510371257355236	0.729875922361698	28.407898424784	-11.1367083301983	48.5543996607123	17.9012186207443
gene-LOC117896088	0	0.192457932692701	0.287165029770845	0.540951244886152	0.607936413008062	0.153801558309951	0.40838833475475	0.563820008630617	-213.902839978181	-468.215813809146	7.60744026828615	24.0363413611735
gene-LOC117896013	0	0.000895630315105075	0.574686844454787	0.742210730283039	0.00130237172980968	0.0442466941053028	0.509538131585792	0.522317741260238	158.983782744568	-75.4450524225871	236.569859083335	82.5543333500267
gene-LOC117896030	0	0.247875838583045	0.64405625373467	0.78349261252237	0.000297285615723513	0.0224864234607188	0.960506488518906	0.103617078952991	119.823626772077	-502.46684547378	177.716583417867	-52.9942850360098
gene-LOC117895982	0	3.67661766593345e-14	0.480723675025396	0.363802104251034	0.00141181033938895	0.147179213625236	0.256264430538465	0.00701202731020095	-84.0250276055447	-4.25864399694569	-71.5242471075917	-73.1418325612173
gene-LOC117898307	0	0.21459717000489	0.335190906330618	0.353256636815227	0.446100295803681	0.130912887249045	0.0645369528892369	0.759763506166318	-3.85547852905668	6.37966744578102	-48.5638323000174	-17.758073283064
gene-LOC117893800	0.206950600365347	0.205589714539389	0.365917319780453	0.227834258386725	0.400956683609362	0.385132366252299	0.782513400596654	0.246192801470828	-1.78093673232849	2.09060764862683	-0.82149901677738	-1.57001336075883
gene-LOC117893923	2.10179776010257e-37	0.0239613425523674	0.43841711188522	0.493550769743638	0.789394058153149	0.483437252273114	0.596144522395232	0.0903371225409922	-3.40926214274674	-0.523947519958463	-1.18086018682944	-8.77912224209783
gene-LOC117893823	0	7.86878298572253e-34	0.158711790344726	0.531796972381072	0.072973511598866	0.0455467100568723	0.906654213789964	0.528607952325687	-92.9860192877984	-70.4109386570844	-134.91310877958	-89.8393537939803
gene-LOC117893845	0	0.656338577965185	0.461705668785801	0.714529904786249	0.942994227089674	0.38535881680947	0.639117592898731	0.41745200982423	1.59797640243839	-4.68582256807667	1.81574166635136	7.46373152108696
gene-LOC117893882	0	4.60105213313773e-07	0.114279284546115	0.981229338001528	0.00357533645637454	0.540832675563754	0.0285701948200644	0.92015024839847	95.9307210930549	351.968717149329	54.0251265468493	280.96261056374
gene-LOC117893906	0	0.000131974016911762	0.590588930033417	0.37999298300663	0.0792741556977347	0.837746145141715	0.903805529174545	0.351564189744949	286.121754039347	40.6879630155734	224.96740070157	146.67177823676
gene-LOC117893809	0	0.0529885415553218	0.41453478333451	0.593992846363416	0.593961563958322	0.73029140306598	0.404242174632486	0.332286422653884	31.6718273637803	154.1503432597	81.8256897131234	49.0802729707266
gene-LOC117893854	0	0.00073816059225469	0.602445910663131	0.443962700642271	0.17925444409892	0.444935886290101	0.361227875699037	0.234664638437647	453.374879386427	6.92910938007662	359.429972672013	348.48791978932
gene-LOC117896482	0	0.114751705539661	0.000822119692798269	0.142887601519457	0.879175250764667	0.620839545624132	0.0180517818722888	0.0232190860067381	-13.8347454522606	0.940935665807565	3.35920938316291	-6.8022150238864
gene-LOC117893835	0	0.0281874428598378	0.320541338895173	0.314100004580063	0.000451698750926326	0.0691960025952917	0.0636682465909316	0.00152729825352299	394.6588304035	-324.522742914763	223.847756312903	193.73479490665
gene-LOC117893872	0	0.204610736108353	0.967409257203618	0.549677945618213	0.0987388069736164	0.0946851087976963	0.458221972387308	0.123747208919671	43.7584421130764	-1038.95432346976	84.2459100694132	49.4661037110732
gene-LOC117893789	0	0.105469069394141	0.724648316950625	0.402872890097718	0.269701342338021	0.434636015663862	0.6708554390265	0.983882148634688	223.524115900591	677.34540952713	-103.497772611037	341.71977343758
gene-LOC117893890	0	4.35827180917713e-11	0.356025987216183	0.296915599131483	0.0930274335377265	0.0654551323559332	0.101588878919868	0.93172324224257	-121.340738884841	-238.30505319479	-251.619378517711	-422.032151744175
gene-LOC117893862	0.00769816707068991	0.54089957544214	0.886242483038519	0.859497683170165	0.180001447967399	0.13530555406959	0.579805692652457	0.0565898303491083	0.902834417113551	0.20239152854558	-4.30836923912454	0.693182357300177
gene-LOC117895686	0	0.00124220672837234	0.0376259265379527	0.29316005027676	0.577350256273304	0.775370503220717	0.18819603066655	0.209327570028167	1493.01415133185	554.75240841667	635.654701745653	1067.80796190677
gene-LOC117902003	9.51856882962485e-13	0.862039569468347	0.999261911957213	0.656775700095629	0.733702688126766	0.482113940466578	0.859847276748721	0.357965594661525	-1.46509521129962	0.0616997548769871	2.31756242173646	-0.431700320072434
gene-LOC117896492	0.379509343559569	2.42795869080139e-05	0.542521040258491	0.30043165874106	0.368996589564406	0.000135644893280368	0.973789351974912	0.0341270576153549	-2.28145691660395	1.12699155611282	-3.79814559575858	-3.96937892515677
gene-LOC117889621	0	9.99579044228057e-07	0.00496822210177922	0.374409142745316	0.0161267889237234	0.048115835076219	0.00188471374230986	0.778668374437911	486.569213849627	1480.35385347386	98.9494549264105	648.940748573197
gene-LOC117896782	ERROR	ERROR	ERROR	ERROR	ERROR	ERROR	ERROR	ERROR	0	1.17819187415283	1.02594223859233	0
gene-LOC117901353	0	3.56726504360058e-27	2.74473917939908e-06	0.00180925248296201	8.57418144862187e-06	0.339988584401171	0.801536222754254	0.0330010591567071	-124.027952949033	-163.930333815565	-91.335735090894	-271.701423004996
gene-LOC117890693	0	1.53742984609642e-11	0.0124306853030158	0.618883047298737	0.016214516315342	0.489401855864941	0.0104083413913618	0.350620857222086	901.314524491278	2762.48551803229	1068.65225943946	1763.27372494925
gene-LOC117890648	0	0.000411294078533904	0.000799811928658922	0.595027173681427	0.00924288541268032	0.039868175071805	0.00613869453865984	0.733459575265085	549.971050318707	2922.62288597912	-198.10473850807	981.93609178879
gene-LOC117890706	0	0.0005564033352865	0.607720548277332	0.328105645422947	0.653871167932422	0.123826360590056	0.160361533789919	0.386927233123144	10.3053581992283	15.561074888932	7.38638534464959	1.17285870510393
gene-LOC117890696	0	1.68299150849635e-13	0.807747565333271	0.940939964175471	0.489823359623813	0.728362372727972	0.0496970788764571	0.784822954321798	797.18197612515	592.002546200306	646.873361447713	608.76652503727
gene-LOC117890671	0	2.49470704670907e-05	2.59723767338258e-05	0.708089217690099	0.00132304352668406	0.0824701356335799	0.0160839628998321	0.75804140615816	405.871224792913	2247.68877729561	-79.7868944590737	1102.95229204398
gene-LOC117896499	1.71337712343698e-11	0.129018544592999	0.167077398527254	0.699975491321997	0.4897389615482	0.479736904615732	0.0177817562683414	0.0371269149891577	-1.85584882667998	2.82229825829308	-0.676122571045219	-2.75083945784506
gene-LOC117897923	0	0.19168234790902	0.914526786143579	0.80463581121751	0.225768804657652	0.968093939024201	0.307130182487122	0.066055818741541	284.960932200117	-107.01117221588	40.9614453871836	120.79079174685
gene-LOC117897936	0	0.964085070813082	0.0265189517957079	0.615028345915038	0.759899294851606	0.47099351237168	0.314837841104063	0.141066553780821	3.1846956688257	-1.22297987665723	-5.18624055351676	2.4169380908971
gene-LOC117896506	0.999371756902796	0.999996775665258	0.999993394619009	0.999704741695561	0.999994393929984	0.999694221531075	0.999702359936298	0.999703051965184	0.640050497033867	0.307542403299827	-0.76594096532486	0
gene-LOC117903035	0	0.00181922623071412	0.193756776944859	0.222143920120894	0.358831832063556	0.229362840465111	0.561258221947509	0.139067489047958	-41.0537897204617	6.64867097693366	-30.9581606427173	-48.8038147562003
gene-LOC117899042	0	0.00293114953352572	0.115854921080025	0.0909259785939535	0.484891566921826	0.763464934844329	0.535500948679539	0.964276886105478	176.237169203417	108.281552428863	135.438326166444	79.1590267827784
gene-LOC117899051	0	0.589366057641004	3.9029592571393e-05	0.942469213899304	0.120388004764689	0.457690320698804	0.528650763310232	0.360644495283902	10.4598469434049	-6.25253389163453	1.2440627599405	-4.30381488119248
gene-LOC117897472	0	5.15150301512413e-34	0.0101935165349511	0.400390480598976	0.61357125999369	0.867080286416373	0.0300523851402054	0.307541480127574	5497.03162721126	6140.32276282413	4672.0039696768	6287.08029209988
gene-LOC117894961	0	0.175135147081402	0.660922458240945	0.600160921239602	0.313615956958913	0.970580407114672	0.408581878795043	0.0682736304544833	-1461.57533600651	543.735434762846	-206.484073596543	-732.969545703895
gene-LOC117897370	0	7.91038813380654e-09	0.717109529323973	0.608383289078966	0.000205704613899493	0.635480152518873	0.000991152973049788	0.0172466089477962	-1198.87513033652	-17.5026433609046	-671.797497183696	-389.83945801376
gene-LOC117897378	0.999328718646333	0.999791844849399	0.999803883495691	0.999776629468007	0.999779566815645	0.999368313652563	0.999788907555867	0.999761193877043	0.755643946976617	0.316339556316012	-1.43474386316776	0.568099685223767
gene-LOC117889637	7.455042374355e-52	0.311602472445764	0.668222572038534	0.0987013393348938	0.0576238869093601	0.722344858738234	0.284327210381667	0.264804745335847	-4.07184886093403	2.23068761418909	-2.25641020678264	0.258478832776545
gene-LOC117891159	7.12658956269167e-58	0.573568546636174	0.242961776004624	0.595214695563464	0.473720539532215	0.00150959326788264	0.00244551174242675	0.701988605692299	3.55365119069266	4.18683113273184	-2.08785623317654	-2.30823599342002
gene-LOC117897172	0	2.62759567749971e-07	0.143768995963585	0.981450416818947	0.685700381045698	0.328316634353255	0.0878286935012417	0.98031082188555	211.847283263043	266.040000452366	145.611248178993	178.322287899353
gene-LOC117897914	0	0.000306624484447277	0.719399599427101	0.482447675183169	0.463147526048263	0.679799204383097	0.590460009944303	0.253306369440623	1336.44801745542	427.169231401742	883.646718967157	1192.50203726486
gene-LOC117892757	0	8.52371699202393e-06	0.786841587151942	0.259485631020392	0.862144836593381	0.20482247202137	0.544411557029344	0.755617717246002	1083.75341446503	991.512705357483	464.39551880722	606.754333434683
gene-LOC117898907	0	0.990702103200941	0.294406472360257	0.170937839139934	0.21053572376418	0.0836262172607901	0.0120204662539968	0.191564350022687	-20.7366306348251	144.962990796259	-52.8301841653401	-71.34351165628
gene-LOC117903037	0	0.000100972144598431	0.577760898242275	0.22600365570413	0.563168455612762	0.707861346646598	0.195910487808371	0.813293262704125	-101.177405702448	-141.023311205013	-108.712818938462	-191.417871390783
gene-LOC117900134	0	0.00473678946765886	0.884940543937948	0.693615105330924	0.807190468196751	0.156774671295316	0.974704800271926	0.621984877544532	-7.60817432872977	-2.99726389094853	-14.2449471135657	-15.9228403454696
gene-LOC117900158	0.999969682599537	0.999990118448091	0.9999925081572	0.999990284723921	0.99999007856242	0.999990978862346	0.999990765691968	0.999972738269482	-0.69651872242797	0.632679112632023	1.02594223859233	1.18376295292777
gene-LOC117898299	0	1.18794461638762e-12	0.791107330032053	0.621552420932813	0.776473538370504	0.332260837639227	0.203988789768173	0.0647886443966618	746.827905435876	422.36227333667	305.164757071436	560.57306817889
gene-LOC117902295	0	0.00412028963181005	0.748821846171789	0.542130881835547	0.0572040670184676	0.16093630551122	0.673296595737855	0.153160859652138	136.899782762759	-54.840174669972	141.610216928796	112.781580106224
gene-LOC117902145	0	1.9797224862711e-06	0.0784500839291647	0.233478791500329	0.528512079217764	0.0332354365013338	0.348543671253774	0.297936604343857	175.527004199762	35.2867114552973	244.814317622664	267.806458331017
gene-LOC117895646	0	9.03163637655081e-06	0.0736446403804736	0.873271381472884	0.00120326277529379	0.176955442193887	0.73821505249318	0.551928690795225	631.517126133554	115.206917209577	369.076491720093	25.8253597737666
gene-LOC117895653	0	0.476124270404374	0.969431518982192	0.558103991535345	0.650611354968594	0.43813557696514	0.486337367843418	0.271488495630806	1.71166923390876	4.7025905376975	3.4735600941648	-3.51414474063067
gene-LOC117895615	0	0.0712537066634523	0.693044442947443	0.796024343682506	0.324643117825683	0.469998767457864	0.641290285933696	0.267717285917458	593.787403607033	-226.671301728679	436.228948587756	501.763323688283
gene-LOC117895641	0	0.0650342492575593	0.0819657484749105	0.379580423961446	0.162172257247916	0.00326436504394051	0.579364289682256	0.74434674688007	29.334260028583	-138.760451031005	246.12506604885	179.766528247695
gene-LOC117895623	0	0.872642976412319	0.810221286339937	0.620254251085868	0.502180854394483	0.739130318131456	0.964707735420125	0.380972549462969	141.076982692213	-178.79356405166	28.9954026305231	70.8618120597134
gene-LOC117895586	0	3.16824481435845e-06	0.112341158020319	0.499553717257747	0.0259097544105	0.168449394993184	0.00777951052550855	0.808101091117313	1510.78506862086	3908.29392801425	261.039292923403	2348.25906747028
gene-LOC117895632	0	1.47291553274007e-38	0.00727674743205009	0.657174610152056	0.00228528263656391	0.726421932390053	0.00570919421012891	0.760459197129823	-436.238020643417	-556.51701193322	-420.644389839159	-649.99586183375
gene-LOC117895638	0	0.707500700408167	0.302186913869938	0.905025007572695	0.841767751359418	0.931683986110827	0.623564572711944	0.542345806725757	28.6451028369785	-14.9532435232358	0.645453757349401	22.3902077698608
gene-LOC117895651	0	0.0137711465905137	0.263762666585584	0.671458073496806	0.601780952781728	0.323351206941439	0.1319268629407	0.562040104895098	-107.939539826405	-186.793918204833	-67.2008679546781	-63.1808828373518
gene-LOC117895598	0	0.000184482493322979	0.00364107073668074	0.115911825968748	0.0108535486862533	0.204021141886338	0.00660677261125467	0.899011404095525	481.766302768569	2010.84854809971	-48.8223063565265	1059.62662662087
gene-LOC117898901	0.999335229761072	0.999794787580114	0.999790944085228	0.999804127381284	0.999382902018906	0.999789953457876	0.999815355714129	0.999801181847817	0.0295626122743267	-0.675789237416033	0.811582956548473	-0.36878195934609
gene-LOC117897679	0	2.16708410469802e-06	0.584742523655159	0.711852660851041	0.410288449868355	0.255191143435572	0.489038291220828	0.962591591753912	-168.735766208426	-98.1296614637446	-240.343828702988	-179.435254778868
gene-LOC117903367	0	0.00025142691626043	0.417985169099793	0.344181980535189	0.861246378665156	0.823578695984965	0.862136531251538	0.465995235527847	-353.69636995377	-279.163587742613	-229.597673078441	-373.834002734382
gene-LOC117903368	0.999909106253792	0.999982534057466	0.999982114827871	0.99994830688168	0.999983301579216	0.999982534221025	0.999982470258687	0.99998330146058	0.291791135819883	0.287587713314961	0	0
gene-LOC117903370	0.997170881663078	0.999972682733988	0.99995464292581	0.997710806150943	0.997415978585584	0.999937276672772	0.999943511979573	0.997429956310126	-0.0282341126970503	-0.0684470580138513	1.57007941799339	-0.734362707349683
gene-LOC117903366	0	0.588760042216809	0.016546438931609	0.594700343290002	0.401526043895445	0.0315847309099082	0.557221791546245	0.47691706487488	180.024809635675	224.025928336787	-227.519602564837	-24.5939664446503
gene-LOC117903371	0.562186184120424	0.774876159985454	0.999061568547514	0.430413330370933	0.0740945897473222	0.302129144887196	0.57816510813244	0.304315932976158	0.302672694875017	1.66395179059445	-2.00240542336932	0.740864645879984
gene-LOC117894717	ERROR	ERROR	ERROR	ERROR	ERROR	ERROR	ERROR	ERROR	-0.348259361213983	-1.77049917540796	0.683961492394887	1.10384491681201
gene-LOC117892046	0	3.85318161144226e-06	0.0115461409009439	0.670448399693588	0.000200464090662697	0.481599352682571	0.0731991493109824	0.0504144785391055	-10.2390119433592	-4.1646668185062	-16.0990795791085	0.795867729780035
gene-LOC117903753	0	6.45177540081771e-39	0.949065664459632	0.230187206601825	0.127850837787286	0.415224167427761	0.470323332837046	0.149146327812882	-825.67833686751	-504.024732296647	-731.943574188419	-687.89199534237
gene-LOC117903220	1.19392641364113e-86	0.000136857777927853	0.150790101516893	0.40187538789715	0.0781203661526351	0.339431674947611	0.113021924186708	0.978972483771522	-10.2816970540946	-3.9107971240395	-11.9891352855471	-10.3315733227495
gene-LOC117903750	0	2.95818109512602e-06	0.0779816730869274	0.999883999088921	0.36825174317076	0.561460772767305	0.828091571509489	0.0490311574998353	815.105696440994	250.961272493373	300.679784664943	547.101678295313
gene-LOC117903748	0	0.000198699608210564	0.628261623244062	0.599513763074703	0.477409487401393	0.813882315202907	0.749079781752298	0.609371762187712	-134.489392666758	-65.229314428394	-120.45605154228	-115.614116413877
gene-LOC117903752	0	6.08195264677118e-09	0.330328768581508	0.0650190917946593	0.661615812110956	0.982375886278356	0.720740348386192	0.536543271025892	-26.6702947592533	-22.935562189036	-22.9952878704083	-31.8583609975703
gene-LOC117903751	0	4.56000935328269e-08	0.693047193403159	0.547287673498832	0.894618504020305	0.729377051777594	0.775301259062335	0.277526053941572	-210.654349687001	-145.917108132226	-123.051039457857	-199.29513799893
gene-LOC117903756	0	8.54220515618644e-28	0.503528703309217	0.696631841480868	0.825104927776241	0.975099850766898	0.240983356525362	0.454588291370492	-372.410384582519	-413.331001789929	-410.677847187065	-396.882245322206
gene-LOC117903754	0	0.0267703151589032	0.0395105736115939	0.181770078101351	0.0193692463225352	0.550508924730155	0.391081129017151	0.171538329506541	141.93796112219	312.711809458259	-141.68365515293	415.46131383503
gene-LOC117903749	0	0.000141400334293591	0.684854440860886	0.907568524166211	0.373744698764804	0.705541068020279	0.89319228038888	0.169209576215386	-3810.6744149802	-1158.25506621307	-1745.42294494884	-2355.84473704733
gene-LOC117903745	0	0.00667854508158095	0.00783529305153931	0.664762702220876	0.00572702494719302	0.0872689852820713	0.00301278753373339	0.723250968707135	353.237905108587	3206.10524998447	-461.482300814892	1106.6533996839
gene-LOC117903755	0	0.00719013790340158	0.861217050363287	0.373625156819426	0.956124045234186	0.704183287556856	0.00424059082187059	0.163702916981617	45.8932253788967	144.111630786532	111.033278154764	26.62824319142
gene-LOC117903747	0	1.61530049710625e-12	0.261587718733795	0.811203304501482	0.00207133465726361	0.202973108455952	0.0560400546352828	0.064951971706275	42.6046064596635	259.935271839405	73.0197558540069	108.425224510174
gene-LOC117903495	0	0.542490204761091	0.668100609192417	0.936142785758461	0.0099934749707203	0.0835084366478843	0.60891074976648	0.199313755406187	97.8061528733239	-167.901507793148	118.280675396815	33.2224799264537
gene-LOC117897311	0	0.548110184246139	0.544546489586525	0.385008991474762	0.0255982710173738	0.879696201408215	0.92707817596866	0.779742814258289	30.016401123864	-46.0137389906104	13.5213026094303	-41.8618940113233
gene-LOC117897317	0	0.724358434493552	0.466705519050634	0.106501002850695	2.23346899580467e-05	0.0108965498675188	0.0193028293894438	0.678512533074932	93.9980016036798	-378.125126945643	322.747612641737	-85.2634035739065
gene-LOC117891418	4.56468480628583e-115	0.0440487148979959	0.474053010230151	0.132388528588796	0.526321322827112	0.0728077938231153	0.754145132230402	0.625291260165683	0.801611760792035	1.62612700885787	13.0291515885571	16.5388590765536
gene-LOC117903221	0.999378493623447	0.999877861689952	0.999632289420192	0.999887698083693	0.999877861691341	0.999890552879587	0.999887698083108	0.999890552878984	-0.69651872242797	0	-0.639889814273662	0
gene-LOC117903222	NaN	NaN	NaN	NaN	NaN	NaN	NaN	NaN	-0.381181078149723	0	0.270527652182824	0.746719535330777
gene-LOC117903226	6.63673449492858e-26	0.641733951105271	0.717869605001551	0.0207373978741354	0.0500525488434278	0.735429251004815	0.567253254112513	0.0749378676908491	3.63604002864156	-1.81256025856725	0.3571854938911	-0.0630606444469599
gene-LOC117903227	2.25296271558992e-07	0.289457677294196	0.466325245063436	0.859824998002053	0.576194407459636	0.933769214898626	0.364067801809842	0.638238964995892	-2.17891206309241	-0.103515222911977	-0.797422955704403	-1.21944043873076
gene-LOC117903453	0	0.0123293776913587	0.631146624749182	0.793856767190364	0.0205619873965593	0.188141990538664	0.686797279192152	0.510212547719447	135.6706289864	-808.495626717498	-220.950102404735	-1896.6856191328
gene-LOC117903490	0	8.41266663242616e-15	0.425443030067443	0.0959286570926633	0.09353948470099	0.0685578377669483	0.353400400899457	0.900978401256231	-8632.04173996696	-11214.8370656623	-4567.62869643997	-8613.7634969569
gene-LOC117903482	0	5.92273429825629e-14	0.00843158723955448	0.100645378788723	0.0802976034954564	0.0566828580535193	0.289700311586187	0.577490105077242	-10311.7730147292	-11703.0963734191	-4208.99977393913	-9574.73591360067
gene-LOC117903403	0	0.000608382905450633	0.00512643113503926	0.234193579064777	0.0300492159110842	0.0503703684158785	0.0119537864908949	0.573058695291403	617.31656974395	2444.3883194773	-41.725112332947	769.551263377368
gene-LOC117903228	3.75012697168777e-08	0.667163980567474	0.930727864117973	0.36978250984401	0.516385581237786	0.0143656042283497	0.0027202918832391	0.0489433789325499	2.57907922555924	1.13512350214526	-8.226247684038	-0.203323072907776
gene-LOC117903475	0	0.866181376049087	0.183857960868217	0.0282647904720254	0.637496389237166	0.498563045478336	0.04553071871826	0.375661796888539	3.10286897314037	1.00401409560867	-2.72946779352498	1.8340295673618
gene-LOC117903412	0	5.00604266035095e-08	0.000391260122112625	0.320787210592995	0.0271040389450412	0.0575506050673127	0.0148303181383243	0.683045370097586	539.956379380647	1385.75033302219	209.517685114237	666.770749906395
gene-LOC117895877	0	5.37395297964239e-30	0.0126054246878619	0.537061057373437	0.748145213102014	0.844431505205103	0.21275762320973	0.484709380312058	1363.0111291291	1394.15084560327	1262.89271475227	1555.07473341672
gene-LOC117903229	0.997614461044369	0.999569623156733	0.998613243907371	0.999572328933416	0.999569622701703	0.999591758840656	0.999572328184249	0.999591757787405	-0.42614400870532	0	-0.681247808054119	0
gene-LOC117903230	4.30643088215767e-161	0.0970769955766054	0.00796300875571897	0.438798377052513	0.185888290867967	0.200480132768076	0.0578685892831808	0.0732641286018304	-15.6748436795691	0.204902057281847	0.0530388001080695	-1.46559828426003
gene-LOC117903631	0	0.000495817126038632	0.0096402789033492	0.147448296702427	0.274116949485487	0.245177040697196	0.012263339525372	0.198944638464439	-25.6366141120121	0.472107045293413	-33.5897511540146	-36.7581257546945
gene-LOC117903636	0	5.55624882871816e-14	0.827181132708995	0.0315738342288401	0.378538405212239	0.268370326660805	0.253720774626223	0.932935919045717	-24210.1828726266	-19724.466715979	-30185.4598063679	-22045.9488381094
gene-LOC117903627	0	6.8700333125436e-08	0.0133330708570711	0.181514083836471	0.00850813673079484	0.0487326706778653	0.018138096184001	0.98043809300852	1579.94621801062	4482.86356695659	224.318897075712	2178.44567717925
gene-LOC117903624	0	0.0172710739029644	0.036069797595356	0.468766057157407	0.0332497163842582	0.0230693409186008	0.0179703142787221	0.500752024498626	331.129016032454	1818.89540813168	-279.78747882683	276.417308508044
gene-LOC117903629	0	0.0619396694158583	0.614590414439707	0.0850199512250138	0.0742286989795889	0.0650003676860961	0.419854858588699	0.000384530987233101	606.50972537562	-595.442567800187	201.928532281563	594.883132812134
gene-LOC117903630	0	0.694837957670982	0.561449253550926	0.653378253614585	0.00948374539960377	0.191049176236234	0.222827440283542	0.966311778118334	58.8984830389463	-128.959519321809	158.387109431776	-40.3510898872563
gene-LOC117903625	0	6.72933187208307e-06	0.0122193005939828	0.269862113286835	0.000295730717482968	0.476566892634184	0.000834582716133107	0.36648920206855	49.5976246453274	812.941700550273	79.4151553566603	504.197372573966
gene-LOC117903633	0	0.702293327354909	0.0238240864472807	0.728770134183424	0.303715101052514	0.427213516867097	0.927263799646682	0.569084325225005	63.6685972854954	25.5815328533674	46.6187716264672	-72.882303325709
gene-LOC117903641	0	0.152581151386425	0.00623805665384429	0.512204264234816	2.0149940756112e-05	0.0993290623247465	0.000191437645893714	0.557095195229823	-119.438723081783	681.06019050986	-290.007576386144	259.652898707063
gene-LOC117903642	0.997226892379608	0.999972482059989	0.996899617849135	0.996982070981071	0.999580703869321	0.999803489490227	0.99690390763115	0.999804732303748	0	0.987958690830542	-1.38995573002384	0.780865076164073
gene-LOC117903637	0	0.269906711965823	0.149953854625504	0.617941239274922	0.833080095029313	0.630004627743809	0.897627491436414	0.510730912986023	-3.84240370844674	0.7763067491234	-3.10277548205002	-7.0598306498884
gene-LOC117891313	0	0.119266504749386	0.390638250144035	0.245503478002088	0.713315680522348	0.152904468876964	0.18997058994438	0.108130656217496	-16.713248759789	-4.0165963734955	3.76327508030557	-4.47460517001497
gene-LOC117891264	0	0.061911084561773	0.0920291301953801	0.541387259760588	0.388694323325169	0.877027703385304	0.394867124955508	0.422880636832646	-67.780334973866	-1.28244435501398	-48.8291509145756	-50.334717245315
gene-LOC117891334	0	0.00632851281752829	0.0153246175102746	0.569969091605218	0.0248548280091322	0.625627911169088	0.145389569635482	0.84217678928995	-10.2516624501381	0.737787593867136	-13.0828222369733	-3.26743963849876
gene-LOC117898048	0	6.78557320682463e-09	0.0116757671564248	0.0554161711167088	0.00163833299697848	0.546850258504301	0.000676245131421536	0.692493850584609	112.021171726857	453.760590723253	99.3937502571864	317.14527135077
gene-LOC117889647	0	0.290510148108078	0.560661707266235	0.783205923671137	0.543574537499124	0.0413684096647859	0.850768199307388	0.965560140947229	-1021.30595094282	-1461.04326032949	643.842225519282	123.661272906274
gene-LOC117889646	0	0.00181982386421304	0.705511693517331	0.804443213351075	0.525138661577702	0.0443852762431275	0.961262459943411	0.191982456491492	188.431610174037	-60.5553477320134	272.558036103267	364.900470369153
gene-LOC117889645	0	1.21809671797451e-12	0.0302235764359107	0.729640033750068	0.114409695935627	0.755296504076971	0.0151119883151107	0.755769637098146	563.333584756013	1227.12854023761	625.146265781977	921.3069997767
gene-LOC117902162	0	5.25490412637469e-21	0.068109286836732	0.212621523772073	0.505851093061254	0.167515416571677	0.472172394813169	0.754944315254604	-810.775988436146	-887.623685735136	-645.234770159057	-676.999143110053
gene-LOC117902155	0	4.16764029060501e-05	0.728390608247044	0.402638971882419	0.598448671605453	0.54528237706445	0.962839729028895	0.611346608127915	-737.366012798403	-479.811825293347	-542.07713614612	-497.464722170517
gene-LOC117903811	0	3.39571012985038e-05	0.986812818129976	0.0468812804617048	0.544995035809847	0.612355211707743	0.26291106115067	0.0261546790528547	320.595589927327	35.9729872599835	138.14125527641	285.985080475045
gene-LOC117903814	0	0.00779706840009435	0.151158580411715	0.235390373380349	0.303747569859707	0.00299517228180911	0.977245018618039	0.780573854459267	-525.41315331216	-803.693864203373	123.124024822508	-53.9975082900337
gene-LOC117903817	4.74155288021845e-06	0.833523182222444	0.0670525097617987	0.306256351318861	0.636896551255513	0.337298254659288	0.560620335324443	0.816019549609308	1.16911109579718	0.271042448907308	-0.278768720509117	-0.897834770877509
gene-LOC117903231	1.57096883055135e-15	0.712506474744864	0.723375643792358	0.0995219093231902	0.512050027901587	0.0769399311943171	0.209492913163935	0.0335565485474727	3.18505125558624	-0.687544352990251	-3.30340253836299	0.0920056633449935
gene-LOC117903816	1.89825383589583e-23	0.0593067714021961	0.490862060988732	0.165030295793592	0.0326194161447444	0.72967581033217	0.783768207511907	0.034750680179394	4.41024813399516	4.30177956824292	-3.83244379173553	15.390616163188
gene-LOC117903815	0.999615771048835	0.999859016310663	0.999863789235263	0.999890881634916	0.999641623698092	0.999881081509915	0.999888613087965	0.999878812963006	0.675036865575086	-0.76957322865973	0.544137179401058	0.588954031738488
gene-LOC117903813	0	2.10110283680859e-05	0.431337891188542	0.222134464273049	0.871090323347388	0.262975455575406	0.717482206727729	0.321624488103254	59.1484899191477	85.4206894253763	58.6354335048366	33.147865478625
gene-LOC117903812	0	2.77057473647667e-57	0.2712574105992	0.00135764831569805	0.0027032335443042	0.270445183376033	0.215627310322573	0.199249813740553	174.784044543466	104.671988967789	145.348545480836	127.91361740778
gene-LOC117903809	0	3.29794350139797e-33	0.461935818623628	0.696761045503839	0.912040408626082	0.366167060196692	0.316010539669856	0.306325309259956	39809.3297203016	54373.9413602702	45983.6859225179	37076.4393689786
gene-LOC117891858	0.998275897556831	0.998391398159246	0.998464553890804	0.99994976332761	0.998358600165179	0.999818476723157	0.999879566736823	0.999989146657649	1.1402181763091	-0.337894618708017	-0.492331438106626	-3.05534659124093
gene-LOC117903232	1.19508895213352e-06	0.769039865080859	0.698415972463061	0.050165454615385	0.921205638977479	0.600125537940543	0.69509068237869	0.454422961924798	0.763256876659396	-1.61460770459153	-0.0271979929363835	1.13861454496781
gene-LOC117900330	0.999589763117478	0.999917255778493	0.999909630100894	0.999911819126084	0.999919000162751	0.999919000173601	0.999748075101103	0.999917255800249	0.71002323411631	0	0	0.53532588802667
gene-LOC117891126	0.999715824030204	0.999875699700493	0.999999871446474	0.999999186048423	0.999864171775351	0.99988998416696	0.999992309044361	0.999888042244374	2.17569041520923	0.316339556316012	-0.304499780497299	1.53169056575914
gene-LOC117890115	0	0.00457318659053548	0.0219244024534226	0.406641130088783	0.979666096739614	0.566857712281332	0.853880511441432	0.153465569518262	-15.1334307533978	-7.72439014184086	-2.69267453977644	-15.8881867922483
gene-LOC117896765	0.99917332016329	0.999750395316389	0.999697547593348	0.999753243638763	0.999755562499191	0.999730415916315	0.999223807362511	0.999735583198605	0.903607520156697	0	-0.76594096532486	-0.07137749875145
gene-LOC117903236	0.999034557426992	0.999690296916676	0.999995541347958	0.999690296924866	0.999995927322659	0.999690296937701	0.999995927322831	0.999995927322823	0.697847222005243	0.379021623215213	0	0
gene-LOC117903237	0.999066897512988	0.998993057319297	0.999929412426055	0.998944292205686	0.999998871687447	0.998978964128212	0.999938091395228	0.999958596807428	0.57644346427402	-1.16125368270517	-1.45341122848459	-1.04082326873761
gene-LOC117903613	0.998034906109853	0.999979005010498	0.999996356199791	0.999979005010499	0.99998009905679	0.998335049321978	0.999980099056791	0.999975015873394	1.06503485117446	0.379021623215213	-0.38297048266243	-0.36878195934609
gene-LOC117903614	0.998417069836458	0.999692695892745	0.999694622608284	0.999692695893082	0.999691925565384	0.99910888315674	0.999691925565487	0.999724263872719	0	0.379021623215213	-0.687470263159729	-0.36878195934609
gene-LOC117903610	0	3.70109343117353e-17	0.550200350685938	0.0784931045183085	0.000487894128741796	0.783760365459565	0.259006478255619	0.3195112662548	499.014166284527	992.992994828867	351.628883823393	1138.29758371045
gene-LOC117903612	0	2.1737389041567e-08	0.0175596582390418	0.313266648831141	0.0115131280275173	0.476279165796116	0.14889991768291	0.510026179978187	-62.3413084964898	-272.03836704365	-157.095711175043	-277.965811811387
gene-LOC117903609	0	6.26232264233506e-05	0.0165263152412863	0.283374426372095	0.299639710197435	0.0433668664843086	0.703672774001465	0.0221908072295691	391.61058089777	-91.3147659990736	337.710888924143	486.038747934184
gene-LOC117903608	0	1.22846308010907e-18	0.0491252448726642	0.117626491190315	0.0504070408546359	0.47342198701344	0.251593981860769	0.614514671801191	275.089392753957	415.102266973753	189.524989865263	372.289321410153
gene-LOC117903607	0	3.99054931993744e-08	0.941583887150301	0.959041948239059	0.262634249652038	0.871453714597839	0.11199182277774	0.524608228079147	306.948034820063	661.578367344287	481.89084212158	525.27651501288
gene-LOC117903238	0	8.51455916440835e-14	0.0525846932069847	0.0103017235989259	0.557316839156739	0.966003104793563	0.0330017218998926	0.417936484592219	247.875644948909	268.120851515973	190.139588728326	277.062934527269
gene-LOC117890403	0	5.1851205379085e-06	0.0261008857164684	0.808249776318012	0.144915773862176	0.0718570766556336	0.756022089636337	0.00541714405197103	-15.7353975480113	-7.52725121211875	2.94350549574541	-11.1725911299423
gene-LOC117903279	0	0.00742452111461626	0.0022167250759768	0.866296443527594	0.0217687093679551	0.0323342489977942	0.044825455706319	0.13519761964849	145.087784060553	1576.68455944984	-42.6415205829703	214.704164539927
gene-LOC117903278	0	0.937892788132868	0.1222961173388	0.849764883521429	0.101640460020687	0.200628317917368	0.230343008735084	0.362242498251414	-138.479193066994	535.96489287644	-243.634535630567	-61.3764725774768
gene-LOC117895957	0.999432689519261	0.999714411795486	0.999736072128248	0.999726947597588	0.999988045775256	0.99999190445761	0.999975509961104	0.99971055312137	1.06503485117446	0	-0.103138500338586	3.56885352713567
gene-LOC117903240	0.921506934085763	0.0104628181393276	0.963795049844815	0.0420719330442855	0.30816518635611	0.0556679488824001	0.434127075177284	0.691236230984958	-1.4827485039517	-2.5434873138389	0.932757165749404	-1.51712384767177
gene-LOC117903241	8.88361308957215e-38	1.12734079842085e-06	0.888650466707986	0.34896383606741	0.965405766915848	0.508570439194011	0.86459718961605	0.106405163304726	-5.17743026920855	-2.11404391988199	-3.98616202110554	-8.20276395086373
gene-LOC117894770	0	2.10690301194073e-06	0.0165388338653984	0.917564882224068	0.287346244569574	0.948505792804134	0.74287424427145	0.145462022752342	-334.119060260163	-85.6906239068277	-190.934701610214	-196.184787664667
gene-LOC117895741	2.74712913980802e-189	0.0538221593065552	1.01443487838704e-05	0.80248567436875	0.820967116764699	0.321187628265902	0.674450597240322	0.679545206046865	-12.8118429670916	-4.68790472012611	-1.07034229562833	-2.76767252214002
gene-LOC117903244	3.55757630220154e-23	0.0589956741210417	0.0495364766239818	0.460658307399588	0.337720419294047	0.0281738208950457	0.246912589237795	0.523001478886	-1.91801203912412	-4.79041636001885	1.48954419546296	-1.21856256940791
gene-LOC117889772	0	2.22142592357937e-30	0.742004349880763	0.553500414107864	0.463223156767941	0.94363760152558	0.287123379351152	0.531572743248537	-84.5972852093084	-62.8869424138027	-68.9474203161029	-74.2338060327618
gene-LOC117898183	2.59199052288459e-78	0.616146036198875	0.447984923001369	0.291863148183238	0.623759307107471	0.933362475498863	0.441502895350026	0.167460862187153	-2.41441319686943	1.99929517504051	0.316313234116527	-1.52092789183269
gene-LOC117895974	0	0.28207171189671	0.525924691253501	0.113513544597813	0.516725756863087	0.0475406125730295	0.778867300121123	0.262808101489968	-630.382070300763	272.885370358227	1013.06787949931	857.498752262974
gene-LOC117892358	0	5.63011978339085e-15	0.548166572478818	0.872605632347864	0.491618389029579	0.288429940786716	0.148309018602656	0.705983898589641	-149.388148511903	-162.327486543171	-109.608881668146	-123.781359788863
gene-LOC117902781	0.999045648579229	0.999951032137744	0.99907393623535	0.999993194381237	0.99998071137548	0.998967501061559	0.999977126381	0.999078561931019	-2.09669497464965	-1.83356399017684	1.0821106087313	0.449824843325849
gene-LOC117891814	0	5.77349594155151e-10	0.35521781043838	0.0684880670194178	0.052865483430881	0.102185436331025	0.382782378187728	0.687099411228505	-165.281305864025	-46.9698144315443	-180.617397032913	-113.398800876454
gene-LOC117890973	3.3922841263864e-27	0.270787710882612	0.526101496480767	0.26693573564776	0.0370700459246864	0.221191582339704	0.910161556051147	0.487934817671284	4.93292046034834	1.31416157873123	4.55403078654528	-7.64342229846895
gene-LOC117894158	1.96340144221286e-24	0.781843773377856	0.0915989688126596	0.822750496669915	0.298229859843339	0.700353440484559	0.70450725097404	0.0698336987364704	-3.51076266243201	4.75210044553383	0.846559821019117	-0.353992274950146
gene-LOC117898330	0	0.372389451061698	0.503044259570083	0.880745773938416	0.314011771190084	0.762213208197859	0.745316069617085	0.0287117655773392	668.153663971916	-440.48560797616	2.41970131394328	404.640365244727
gene-LOC117896943	0	0.157552814041587	0.926898048028578	0.946116218845824	0.102141792698233	0.380022214298985	0.566700387313623	0.588120277899957	7.40874447384681	-313.337830176733	39.0310521086467	-132.54400195959
gene-LOC117896934	0	1.54412949934386e-14	0.532668553231854	0.758338974440412	0.58206510526373	0.98033339303623	0.655620310495652	0.0435459099952396	769.555675421017	395.412389906306	463.541443248563	688.327072377637
gene-LOC117898917	0	2.30075641945015e-05	0.728826552247417	0.223232557406707	0.116143852676093	0.610970654935755	0.802996896990369	0.0627085410501799	400.80074203885	64.2421235941101	160.430538082566	191.119118899643
gene-LOC117896527	0	7.44511356886518e-06	0.826704954915344	0.358396017241104	0.123761611411344	0.0889391663498284	0.0207001534227974	0.976296154764421	83.5089766674459	159.48188566079	26.5117320633847	75.768579303962
gene-LOC117903674	0	2.3559325937803e-07	0.183966233516138	0.329425607141239	0.00827418927348893	0.368050867576025	0.0189596413311177	0.0745220902408427	32.068767639899	389.562861182041	113.394470538447	143.959113698569
gene-LOC117902751	0	5.51815348250787e-08	0.292412225859163	0.956169849278267	0.0207571244684098	0.136162455042207	0.0975781767868064	0.752474280999847	-132.730745942762	-260.955018837881	-56.0252002942545	-171.562083464912
gene-LOC117889569	0	1.82069050328868e-14	0.000462024701136508	0.612683468883886	0.8258254562284	0.0572970228021318	0.078569436128938	0.314639269803286	1160.0788233154	1108.99412901859	522.249926722688	837.670762562074
gene-LOC117893471	0	0.0367098799551302	0.0274421786967567	0.805347063631019	0.00719876983769769	0.0930109215855226	0.00822405717245927	0.476916788650161	-20.909926788717	26.5170533365915	-40.9470347467707	-13.8876468596585
gene-LOC117903562	0	3.98757621410702e-09	0.17651695426983	0.365995190026305	0.595776664223744	0.0165094568098811	0.163027920891365	0.00288978538937396	448.763761022028	201.708257447637	39.7117608949379	228.237068468083
gene-LOC117903566	0	0.317328363502552	0.00827057141793365	0.618398604906207	0.000719220263850224	0.181221049900789	0.0343671553548668	0.0723869394630393	115.105406653479	-105.86235295839	85.2603965501997	14.486553474227
gene-LOC117903565	0	0.000171039079955505	0.127097670548799	0.192429370570295	0.339413795100267	0.349084299425932	0.984240590075018	0.0370141016458429	176.692997426041	-6.32377837291619	103.603912722497	162.70103638562
gene-LOC117903564	0	0.0497437895299474	0.0374821773437235	0.164883155477373	0.987944427908222	0.906254912897941	0.760938012035194	0.138430587233546	162.3388764674	18.6102124984534	28.4849087099499	177.286612993449
gene-LOC117903568	0	1.25959429968988e-23	0.511847220136523	0.0740685017035465	0.346290286515402	0.350573657329664	0.338334579989089	0.957752325905053	-44371.6624343233	-50068.8903658619	-37670.1163982579	-46492.3658637922
gene-LOC117903563	0	1.77702456231036e-36	0.0368410726493156	0.459842571577762	0.000717932468203335	0.910982367068199	0.0720979110214533	0.25835498742967	1705.97683433582	2777.05979324697	1332.74177088938	2966.95050328915
gene-LOC117899007	0	0.0874795822509088	0.112109661283726	0.884671740330096	0.721342701215801	0.132469898399439	0.527554477944861	0.0584598467427431	-123.867736058393	144.010752524917	489.429482605307	81.8762625241468
gene-LOC117889618	0	5.57533119844685e-05	0.0190927830021198	0.150549184888194	0.0997379604111545	0.495661848414302	0.854967607772254	0.546573057506625	-172.909132513195	-37.8028842593586	-189.535036189501	-137.134264495966
gene-LOC117889620	0	0.000784377679952922	0.426907117351956	0.733433168786421	0.0424085587302151	0.0482189386708098	0.884282173536304	0.513982237112502	-5.05558198071036	-0.00979691402003446	-15.4797966618792	-4.61091049162617
gene-LOC117902185	0	2.31023487102558e-06	0.54579785626503	0.452057465608641	0.635318896392218	0.858763264049665	0.0685011988311426	0.819981183263545	-130.326055313429	-91.0545131361417	-104.84227022524	-107.729036324713
gene-LOC117894943	0	8.13719880425701e-11	0.0250673197264442	0.572148023634061	0.0785347426130145	0.0725945181826066	0.000858642578738001	0.417394335736356	105.196750663333	166.068212891303	34.0340219866061	111.434712481352
gene-LOC117894938	0	0.323221564431233	0.289528808471722	0.337260757371704	0.0441936069320299	0.893822838528446	0.455553119737073	0.0359951480041747	98.6253511812997	-181.365606161387	-30.8518790341432	-25.7590277245099
gene-LOC117898037	0	0.631826541892674	0.790883889768114	0.747179241425486	0.0697224643892814	0.253917651731984	0.963040449884717	0.0202353070218258	1110.45667004056	-1556.39036863575	350.722471595115	678.15536710443
gene-LOC117898280	1.48331772464639e-199	7.07158857618984e-07	0.0227277311247515	0.000401260187842958	0.0907960663774768	0.000723629987984262	1.66770865079311e-05	0.543788215868844	-12.3605660865831	-8.73057711403268	-0.876132241634942	-6.10101686529471
gene-LOC117891448	0	0.0402282056646596	0.190596060820475	0.861862737247374	0.482635597844809	0.261775421254844	0.21194980030163	0.175276037035252	-14.880096145109	-6.76015772780686	3.7224216471651	-9.83196160386411
gene-LOC117891429	0	0.599794069200233	0.0287815802610913	0.637399448045652	0.402976968248979	0.553252744856367	0.571894626102161	0.668615216601444	177.00118297981	-223.453976884178	233.294789661287	110.588622479263
gene-LOC117891456	0	2.59335181875625e-07	0.757200555241654	0.218507523783362	0.1401953668786	0.0513808594774869	0.00286120777029775	0.242001718157414	27.2327132102499	2.34819388287364	30.8847129896043	31.1861284246758
gene-LOC117891884	0	9.27610683747654e-11	0.0527579933649984	0.517212492090283	0.0105559259971949	0.121300000046393	0.00742276613142623	0.789993605764925	1007.71772812216	2619.72463442571	562.640767184879	1480.14715544501
gene-LOC117891973	0.0251364163405457	0.118761862478792	0.381890073587033	0.0347649442553565	0.809170270088302	0.694755339183266	0.211106962317808	0.00412841510844843	1.75745831691281	-0.804940726246266	-1.48382849951338	3.8343089415883
gene-LOC117891999	0	0.261774208433954	0.106402464007448	0.104092921143048	0.39901213576921	0.132399912817728	0.870454538273078	0.51983994049603	-2.31110486652084	3.39043916236043	-6.66896551403863	-5.08954737890043
gene-LOC117891933	0	3.09132815296659e-28	0.473175655317566	0.676544105326283	0.342224441222961	0.00410327760100409	0.455908484219597	0.366181044803362	-781.82524218377	-415.100729623426	-1065.80072109543	-999.457838645069
gene-LOC117891995	0	7.51225849651268e-08	0.730156045927487	0.179181953609003	0.886009744446208	0.366954488009306	0.336671072834121	0.327929836747798	19.8927053474109	12.7836079822832	15.4849676123004	25.4510949886466
gene-LOC117891943	0	1.34806550476806e-10	0.978550780857282	0.432663491644287	0.929088262723282	0.242953309351804	0.863171401123137	0.0335397162202264	-320.642874181841	-131.155164653604	-248.696711802928	-430.609408500299
gene-LOC117891953	0	0.102861927625979	0.669562787828413	0.16458900583807	0.95877527355882	0.122835295533978	0.37107212367231	0.918379485331068	4.45069389844565	-7.77955087219868	63.769943592631	64.2147395956986
gene-LOC117903248	8.91174563561657e-271	0.724559982984422	0.25443656113178	0.450889567515104	0.629251406074841	0.0232030684415812	0.754949652923863	0.679246053577309	-4.99390050648453	-13.1628679628656	16.1975335087433	12.802524242023
gene-LOC117891907	0	1.45141404712848e-11	0.779295825857039	0.0909226774500174	0.0166957074719237	0.665949443891991	0.997027787314342	0.435116379534052	126.251181731462	300.750556118984	127.462993598905	202.482116642917
gene-LOC117892028	3.14301934195014e-06	0.00937073122981665	0.209745747555918	0.586959844345258	0.783343188058915	0.0648321599136857	0.180280649462102	0.582058726794659	-0.508781695190994	-0.59396422409444	-2.28984675094415	-4.32516782878493
gene-LOC117903249	2.13581247959723e-38	0.743686304186526	0.48362109687875	0.656646478147306	0.968425181742421	0.615473165355979	0.947997250469537	0.129858275658222	-6.57558709302988	0.275056133613386	4.00839924104403	-2.5113525092724
gene-LOC117891875	0	1.72736624756102e-05	0.354224285314317	0.762376884260184	0.0671305102413342	0.0774197570138527	0.688384725955797	0.607870768751497	142.885852303488	1.87556893812734	216.585406110529	147.444369690961
gene-LOC117891918	0	0.982162567591428	0.477277945405619	0.44573888412723	0.0716957010223854	0.077520036152741	0.82787811670545	0.580503710009167	43.1866467463969	-283.210345946483	209.580239047164	36.7643238848168
gene-LOC117891963	0	0.629782813294192	0.720741209992878	0.813997062062605	0.313585094681074	0.41930131454796	0.894570466979392	0.266180715558136	97.7691769087684	-137.544809680678	65.3748669732497	77.941648940105
gene-LOC117891881	0	1.47379829377476e-09	0.00266353132956158	0.0811215173093485	0.10069467911555	0.209488495321728	0.00205000096829799	0.366186176524136	1380.13573957562	2330.02248898347	504.531905338633	1649.79597620277
gene-LOC117891924	0	0.0132182286335842	0.341920218798393	0.298808020727537	0.58986061553995	0.277025932889583	0.263080864378337	0.188903462806111	66.6193463124537	256.121990499762	684.028737234159	207.854148878933
gene-LOC117891982	0	0.816690220266356	0.000479470280127891	0.812772564359154	0.427035533973467	0.0246248583811516	0.049720546452812	0.590527071371949	-34.7385813890137	-102.51811898555	66.2767657431466	49.6377261579967
gene-LOC117903250	2.61818621714648e-117	0.00155842936659293	0.315281630790597	0.84525803373686	0.285304510017926	0.849714161802057	0.567127489121788	0.229909213595013	6.13684527683849	1.07337065596252	4.15245738632408	5.02574108387704
gene-LOC117893020	0	0.0145465676489499	0.0172451879033557	0.398411155720136	0.81192500742606	0.232653316007724	0.825069136857308	0.441331034705794	308.85769356946	630.484108871356	221.818256975657	100.570048997483
gene-LOC117896707	0	5.79622131397052e-11	0.613837678129712	0.00141622179776715	0.277625647727212	0.597078904378543	0.467489566438627	0.46201698128813	-811.187309328953	-481.908791162543	-512.29391456608	-428.770718060744
gene-LOC117896699	1.37772733802432e-170	0.0340409671258316	0.778165597273827	0.669831014959888	0.410290655722545	0.714785247433565	0.566232911952747	0.209665611181195	-8.2080425452788	-8.66784883218213	0.630839449718369	-13.6362560177266
gene-LOC117899012	0	5.99438633914667e-11	0.836137853922479	0.401178820149742	0.149668707612378	0.0565679169069041	0.988075326335277	0.314508998111306	-70.6977650813707	-21.672118912793	-85.9500652128967	-76.7598786121843
gene-LOC117901253	9.93694597469054e-146	0.525447577200431	0.891342575841467	0.793153800504718	0.686331897145958	0.877871000893677	0.489704464667581	0.120037437543537	-1.85202497804019	4.16825815515052	2.24331454699954	-1.18625525337376
gene-LOC117901249	0	0.0645122254397538	0.555890612950445	0.28340619624744	0.218588766152012	0.877757532639211	0.595897162877374	0.154312113494898	23.9662480037028	33.0973373562388	84.0991240705413	-11.7952731413143
gene-LOC117900380	0	0.552102448410118	0.592807996086373	0.798748757638506	0.215583665560509	0.160243726307639	0.931358606517976	0.85912474495074	-85.4650827260666	-491.003254666977	275.712882148516	-36.5008243665143
gene-LOC117890411	0	0.287266430718447	0.110041730604153	0.880686411364851	0.121773157274086	0.015721752124993	0.904437705682281	0.183200368035018	-25.0486957620465	-256.078083242337	65.1894521392733	42.2839431039201
gene-LOC117903416	8.26674420836139e-148	0.075317018499834	0.642748611512981	0.571586820788262	0.663514762644961	0.0791742309242881	0.213565418416787	0.0132315472092439	-6.66000244253865	5.06749435247061	-2.45978131428711	-10.5774068336105
gene-LOC117903413	3.56274710908757e-09	0.0146724840435632	0.230544133498037	0.257309183133673	0.283407758553456	0.56568196330184	0.00336900818926653	0.089870706312024	0.194909881124063	3.08071804264693	1.17761977083148	1.98923841534669
gene-LOC117903422	0.999427663892216	0.999998858475144	0.999429324840172	0.999456668183038	0.999979312856794	0.999998236934598	0.999469702114794	0.999976408266537	1.06272008033934	-0.453233672343718	-0.101916384943423	0
gene-LOC117903419	ERROR	ERROR	ERROR	ERROR	ERROR	ERROR	ERROR	ERROR	0	-0.390551605444517	0	-0.9795549432165
gene-LOC117903420	0.999387641034521	0.999399534666102	0.999998141454843	0.999986880214974	0.999962023046806	0.999986880214974	0.999974624409893	0.999974624409893	1.35007373115018	1.20785453926195	0.273609527218234	2.00776807749752
gene-LOC117903421	ERROR	ERROR	ERROR	ERROR	ERROR	ERROR	ERROR	ERROR	0	0.287587713314961	1.62624778813235	1.24453255888463
gene-LOC117903415	0.00259885189991456	0.974656236945268	0.295186014813881	0.222804447439822	0.319452642890736	0.43813258491842	0.885180151265581	0.49502944756857	-0.818833286187147	3.75543115262645	-0.608999494373773	-0.481645699795239
gene-LOC117903417	0.999885648494055	0.999891496938745	0.999891414587387	0.999995759560439	0.999890279478833	0.999995779359427	0.999998079177335	0.999998098976322	-0.442336907782514	0.575175426629923	0.60210667076631	0.995626047107703
gene-LOC117903251	0.0249566162565269	0.0148610108291578	0.561213338823695	0.931960748416899	0.991004659287041	0.533760338678957	0.778180635102053	0.82016764862769	1.78453277504513	1.5595561089705	1.17676591275179	0.823932733278756
gene-LOC117903411	0	0.673688394747792	0.000492975548703366	0.965184711612379	0.00376978061439648	0.0880251938915829	0.0113504888068196	0.533564471129716	-226.013371876037	682.537158230233	-515.30017934486	18.138778497947
gene-LOC117903414	0.73958561470385	0.311865539194877	0.803144950718801	0.220516302774448	0.468470430837783	0.259430690278533	0.509314311043972	0.218600661488252	-2.48540141168669	-0.0591040584092397	0.424308550076297	-0.326117029611037
gene-LOC117903252	8.71909918111826e-23	0.913028219616359	0.224266417735421	0.570459808340464	0.0191240982394277	0.974350389396765	0.0592517649906448	0.207046536343161	-1.01592048136809	4.04530858338159	-6.09725065694374	5.16240830743597
gene-LOC117903400	0	0.0054495037387497	0.00449989001331405	0.257116399936515	0.102515229762868	0.140839184064143	0.428081971224516	0.724389754530603	153.788079860497	467.645216893076	1.77001203443979	183.865407338347
gene-LOC117903402	0	3.03787282630468e-14	0.22798724972225	0.311586534950426	0.0138033788034012	0.493518463459939	0.843611674077825	0.167970605667293	243.09735902574	66.5810396066117	216.312810106216	161.53770738583
gene-LOC117903401	1.49205848781473e-318	0.00519722818616785	0.000558892010729243	0.494495211992483	0.336603164450821	0.385547146273993	0.738994115077602	0.218559722545737	0.975745270919397	-7.71396020213919	-12.0428755990225	-5.6604344446047
gene-LOC117903398	0	0.00365753611324754	0.500009603327939	0.171911166133658	0.846948602148096	0.715139742745728	0.929734478899915	0.560072635000987	-10.6294026745405	-7.16483716045469	-10.393705923281	-15.889636509578
gene-LOC117903399	0	4.59741706317323e-06	0.00513473526122341	0.849318838993255	0.0102939891861794	0.00803005885050485	0.0162823535142866	0.274952464898399	668.529251351294	2420.7260206532	83.9390037145349	713.63715774619
gene-LOC117903059	0	0.352358975414122	0.325968599096318	0.504274743405488	0.161416119350934	0.840310137649828	0.820668186764079	0.126601236304245	-15.2144631004418	9.84322820433165	-3.79670194120827	-5.38026424247376
gene-LOC117897155	0	1.30107795196822e-28	0.568559186531231	0.767610657361607	0.298643533379022	0.0685000852180136	0.422639434407299	0.91120471323155	-914.91791326059	-1046.44881708576	-1277.50648550105	-1530.97222228937
gene-LOC117897146	0	0.00653160155492017	0.91722344745904	0.836360306636341	0.75698879240025	0.877430250443976	0.281109981640914	0.0566618529463827	-196.811081832042	-24.2457624730534	-57.6211050496374	-183.797819479276
gene-LOC117902615	0	8.3989003291756e-24	6.47183061164503e-06	0.0833195578967386	0.0683018233372272	0.339440380302686	0.0458701586462976	0.189447999556794	488.378846629043	638.382148086263	278.866593819083	613.784051660287
gene-LOC117902650	0	8.69103700493532e-50	0.875050881071779	0.0802820035140162	0.191809892105324	0.117738391950644	0.0470052811446051	0.611132644523993	-899.491874326833	-958.619384498297	-892.264008985062	-1253.29844641096
gene-LOC117902633	0	3.15077801319659e-57	0.960281622039833	0.229821491726327	0.160614996226452	0.22907912935275	0.528706382950365	0.893165890209704	5871.88350316841	4945.82424203948	6556.75380348604	5416.75057050669
gene-LOC117902641	0	9.17253286172285e-14	0.307184578004567	0.343230123968592	0.120792030956452	0.895114352893225	0.871246791892508	0.303725851273143	206.298949985879	163.512109184924	248.886862052242	113.169862908991
gene-LOC117902659	0	3.40111293591079e-10	0.939978789953989	0.695047050830418	0.416631425875645	0.0141227236011284	0.0582048774225882	0.564945055937945	-67.0028249303306	-54.6835766565611	-34.3815293873825	-18.3230194982647
gene-LOC117902604	5.56115170978828e-69	0.690884603083616	0.735393971017659	0.861534606192394	0.0158498672937026	0.0012477082646855	0.255375459256381	0.971683163178937	-0.618369690349374	-9.8275873287945	9.26261978433354	1.52285177272761
gene-LOC117902623	0	0.00580090629665546	0.0732672084314521	0.321401575319374	0.00200484692248377	0.00112339190005164	0.00612463471201599	0.979124191220026	-163.936368500454	-467.960431300153	196.01133542113	-136.934855550718
gene-LOC117902597	0	0.404721693264446	0.95284882881822	0.382040716206282	0.00408043633690949	0.0301097341598862	0.364874377745438	0.017511076732554	82.9557240595968	-302.41417531086	60.7573381569234	27.6213897795133
gene-LOC117903254	8.82178401872465e-09	0.32147669687913	0.938093519663291	0.238183592093841	0.59035292127569	0.315748918329686	0.923052658505249	0.554402964542585	-1.86641217346279	-1.5979491974933	1.71642164183728	-1.58552899711578
gene-LOC117903255	0.749210773657391	0.0243248436287843	0.840119562035062	0.152175961862126	0.860180524300831	0.0433067240088879	0.381306589195993	0.305274023691204	0.95622770359722	-0.419975226394597	0.991970110277855	3.64084610516142
gene-LOC117903256	1.81503429822887e-08	0.00980708938884261	0.019822806981066	0.97211506367631	0.553232723037094	0.826096583348538	0.181051612622601	0.161475638411883	0.662927312705983	3.09933291483095	1.62078776181488	1.17193755697573
gene-LOC117903257	5.88421699091643e-24	0.0516920215829101	0.0350277457804358	0.649246115601237	0.00660151700702048	0.174310048481125	0.227087900292551	0.795524988497364	0.840475504894947	5.08492847637513	-3.7678460898328	2.67832625558929
gene-LOC117903258	0	0.163176641157542	0.759683255631969	0.53584120069403	0.0471247727156314	0.221827159751611	0.223774026221588	0.0633362674425629	2.30069917052253	-15.4086982377413	-0.107123206608932	-0.640890312229162
gene-LOC117903259	0.0476516257193248	0.323234442766225	0.848833850117066	0.452174711884901	0.295799547283263	0.0323357143621387	0.641106529318996	0.889898309155387	0.0148330112656163	-1.17233689689164	3.0835821312181	1.22376338321186
gene-LOC117903205	9.84806999259285e-27	0.546181554472099	0.797857860318851	0.730126475173593	0.800369912648147	0.746689585306007	0.638432055792441	0.0157304210143187	-3.46602807817411	3.6306735684848	2.46613692054838	-4.84693930334991
gene-LOC117903196	0	0.640538089192738	0.38679124147698	0.0980261049740457	0.401550182840634	0.803571326339422	0.00679721970223382	0.156074596883097	119.17220888035	-95.0153122281331	5.22319220868985	62.2442334146735
gene-LOC117903206	0	0.076734115180251	0.00459074787314468	0.152643391228646	0.044947826335462	0.127905694025506	0.468451847677388	0.31029225008297	376.647252350181	-402.659911939294	-297.192337258104	-497.689401716347
gene-LOC117903189	0	0.03323180043615	0.162304051377758	0.635188874661861	0.11045255619813	0.47605774793639	0.519654968385179	0.0366705475573032	324.625597396573	-136.252560999183	144.73228735505	201.270780232967
gene-LOC117903204	0	6.66703859541026e-05	0.0347128613487285	0.0810489340362092	0.311929976566601	0.0321086947837385	0.802513438678078	0.987256995336493	-33.6762644022577	-7.09032004766621	-77.3963536796869	-45.1449078418279
gene-LOC117903203	0	4.75090056879829e-07	0.878590786670991	0.866499280553229	0.110091820500994	0.817012518677982	0.389668273131938	0.474306124804289	-55.9829836056683	-25.4369863443291	-51.7794170431244	-32.3517880820589
gene-LOC117903191	0	0.0761557323513017	0.820572116139704	0.655948182430438	0.575578189466462	0.266936580496098	0.568748441444561	0.0973752833026831	149.70321458839	368.357842519666	259.495806286486	-143.671167940283
gene-LOC117903200	0	0.0948372844490607	0.0872622882084584	0.563637567713397	0.816601962309207	0.864003204131728	0.224935281888923	0.485602759048778	-152.939754371313	-60.3095213924962	-68.9496515673336	-133.47389446055
gene-LOC117903201	0	0.0415059487630317	0.000392362316317222	0.229084780308238	0.0146980414180107	0.00429889889929317	0.0356064171542854	0.0351210397081777	95.515898149393	-117.972875624407	130.785944296751	109.353369172679
gene-LOC117903194	0	0.068020133505431	0.482218603161483	0.455136029909625	0.296280866237015	0.179628782685056	0.840480264607039	0.866044915774447	-76.8102974626665	-174.24263065522	13.7923241591968	-57.2448904622399
gene-LOC117903199	0	0.0532986376122409	0.00304121271413599	0.207260332453364	7.18109852749449e-05	0.870249643317206	0.000776395449070203	0.0515337129116692	-288.064379587865	206.525422051217	-166.818642215079	-1.21371926796201
gene-LOC117903192	0	0.00354063195084917	0.129124440208084	0.0283580470014382	0.170479204406019	0.258544787811602	0.193424050277483	0.0565463885044401	429.486505482106	-126.88289581818	254.738925155446	380.62467035966
gene-LOC117903207	0	0.00230895817690526	0.522582550045525	0.108905786780058	0.257067167576793	0.0332601817883035	0.977993379973956	0.830671969905534	457.576197752	238.819226676826	110.474355635053	-9.90225941279346
gene-LOC117903195	0	0.000117176243564684	0.756810356976544	0.716618098346071	0.739249078933063	0.959411346767359	0.487941488367362	0.503980735713746	-909.86187618874	-517.65347362007	-669.304217655314	-828.87089934107
gene-LOC117903197	0.373340064562772	0.966531565194555	0.38900418004538	0.549748418194175	0.255324337354077	0.442465513631861	0.69265033698312	0.432346956814398	0.924702825488003	-0.749072692086434	-0.134028753617649	-0.448243427908863
gene-LOC117903190	1.22174970305709e-294	0.65664367061067	0.315348527934439	0.1664839722951	0.00893744268914336	0.0710987563618586	0.176316935019366	0.78986474212158	-2.49386257238034	25.1189952413915	-13.7267846416526	4.05858658691157
gene-LOC117903209	0	7.12997211684831e-22	0.326957648257566	0.278317328053505	0.00408638727226458	0.348663629782733	0.453017777987397	0.00608863029161732	-76.5137699266222	-16.0566651810429	-50.0156099903652	-60.4450915326126
gene-LOC117903198	8.00155524693269e-215	1.63582390003916e-06	0.7179970792526	0.0781317687154131	0.184401399264456	0.340280753259826	0.0117649088573003	0.288535202666079	-8.3059847070601	-7.27510037086533	-7.3477992378237	-20.8594784298082
gene-LOC117903212	1.0978134707776e-52	0.035281531600721	0.77187379028302	0.88544609466373	0.215195914301365	0.0380855362191552	0.195359316228099	0.11531001716555	7.29603984714069	4.26133504480777	-3.55266643820241	4.15054397039187
gene-LOC117903210	0	0.00536518958169203	0.0310444792040622	0.682964090654212	0.149720119712512	0.128099814321251	0.419248106755118	0.513963601920175	-31.3801719260761	10.6340503456853	-49.9163615049841	-39.5495812823242
[truncated: 11,029 more rows]

## Sheet: S2-Generations
Table S2 - Analysis of two generations separately.
[truncated: 12,476 more rows]

[truncated: 11 more sheets: S3-selection, S4-2factors, S5, S6_pinkandGreePatternsRedDots, S7-greenPangea, S8_greenSeparated, S9-Census, S10-mapping, S11-NumberOfGenes, S12-test, S13-test]
